# Supplementary material for: Systematic Engineering of Proteases in Saccharopolyspora Spinosa Reveals Synergistic Enhancement of Spinosad Biosynthesis via Substrate Flux Optimization
Source: Adv Sci (Weinh). 2026 Jan 31;13(20):e22638. doi: 10.1002/advs.202522638 (PMC13067860; doi:10.1002/advs.202522638)
Supplement: Supplementary file 2 — Supporting File 2: advs74210‐sup‐0002‐SuppMat.xlsx. [file ADVS-13-e22638-s001.xlsx]

## Sheet: D184-vs-S. spinosa SNP-annot-
					D184-vs-S. spinosa SNP-annot
Chromosome	Position	Ref	Alt	variant_type	Impact	Gene	CDS_change	gene2
NZ_CP171362.1	57248	T	C	synonymous_variant	LOW	ACGKRL_RS00270	c.2158T>C	HAD family hydrolase
NZ_CP171362.1	85755	A	G	upstream_gene_variant	MODIFIER	ACGKRL_RS00375	c.-2662T>C	hypothetical protein
NZ_CP171362.1	92128	C	T	upstream_gene_variant	MODIFIER	ACGKRL_RS00415	c.-4949G>A	hypothetical protein
NZ_CP171362.1	111817	A	AT	upstream_gene_variant	MODIFIER	ACGKRL_RS00520	c.-4864_-4863insA	ID=cds-WP_044576297.1;Parent=gene-ACGKRL_RS00520;Dbxref=GenBank:WP_044576297.1;Name=WP_044576297.1;Ontology_term=GO:0071586,GO:0070007,GO:0016020;gbkey=CDS;go_component=membrane|0016020||IEA;go_function=glutamic-type endopeptidase activity|0070007||IEA;go_process=CAAX-box protein processing|0071586||IEA;inference=COORDINATES: similar to AA sequence:RefSeq:WP_010313382.1;locus_tag=ACGKRL_RS00520;p…
NZ_CP171362.1	123570	A	G	missense_variant	MODERATE	ACGKRL_RS00595	c.46A>G	Hsp20/alpha crystallin family protein
NZ_CP171362.1	137053	A	AC	upstream_gene_variant	MODIFIER	ACGKRL_RS00645	c.-4336_-4335insG	endonuclease
NZ_CP171362.1	151788	CCCCC	TGCCGCCCG	frameshift_variant&missense_variant	HIGH	ACGKRL_RS00740	c.2556_2560delGGGGGinsCGGGCGGCA	arabinosyltransferase domain-containing protein
NZ_CP171362.1	182666	T	TAAGCC	frameshift_variant	HIGH	ACGKRL_RS00855	c.220_221insGGCTT	D-Ala-D-Ala carboxypeptidase family metallohydrolase
NZ_CP171362.1	196647	T	C	missense_variant	MODERATE	ACGKRL_RS00955	c.746T>C	acetoacetate--CoA ligase
NZ_CP171362.1	275469	TTA	CGG	missense_variant	MODERATE	ACGKRL_RS01390	c.788_790delTAAinsCCG	dynamin family protein
NZ_CP171362.1	301024	TTA	CGG	missense_variant	MODERATE	ACGKRL_RS01505	c.65_67delTAAinsCCG	transglycosylase domain-containing protein
NZ_CP171362.1	341495	GGCGCGCTGTA	CGGCGCGCTGCCGG	missense_variant&conservative_inframe_insertion	MODERATE	ACGKRL_RS01710	c.1940_1950delTACAGCGCGCCinsCCGGCAGCGCGCCG	DEAD/DEAH box helicase
NZ_CP171362.1	343412	T	C	synonymous_variant	LOW	ACGKRL_RS01710	c.33A>G	DEAD/DEAH box helicase
NZ_CP171362.1	399391	T	C	missense_variant	MODERATE	ACGKRL_RS01970	c.562T>C	DUF6779 domain-containing protein
NZ_CP171362.1	455715	T	C	synonymous_variant	LOW	ACGKRL_RS02275	c.822T>C	tyrosine-type recombinase/integrase
NZ_CP171362.1	474357	C	T	upstream_gene_variant	MODIFIER	ACGKRL_RS02355	c.-25G>A	ADP-ribosylglycohydrolase family protein
NZ_CP171362.1	481984	T	C	synonymous_variant	LOW	ACGKRL_RS02375	c.279T>C	DUF3159 domain-containing protein
NZ_CP171362.1	487967	A	G	missense_variant	MODERATE	ACGKRL_RS02400	c.608T>C	carbohydrate ABC transporter permease
NZ_CP171362.1	535003	T	C	synonymous_variant	LOW	ACGKRL_RS02595	c.909A>G	DNA repair helicase XPB
NZ_CP171362.1	546098	C	T	missense_variant	MODERATE	ACGKRL_RS02650	c.142G>A	ABC transporter substrate-binding protein
NZ_CP171362.1	555522	TAA	CCG	missense_variant	MODERATE	ACGKRL_RS02685	c.23_25delTAAinsCCG	hypothetical protein
NZ_CP171362.1	560550	TA	CCG	upstream_gene_variant	MODIFIER	ACGKRL_RS02705	c.-910_-909delTAinsCGG	TetR-like C-terminal domain-containing protein
NZ_CP171362.1	560560	AG	GAGC	upstream_gene_variant	MODIFIER	ACGKRL_RS02705	c.-920_-919delCTinsGCTC	TetR-like C-terminal domain-containing protein
NZ_CP171362.1	608668	TA	CCGG	frameshift_variant&stop_gained&missense_variant	HIGH	ACGKRL_RS02985	c.151_152delTAinsCCGG	aldose 1-epimerase family protein
NZ_CP171362.1	608677	C	CG	frameshift_variant	HIGH	ACGKRL_RS02985	c.161dupG	aldose 1-epimerase family protein
NZ_CP171362.1	610222	T	C	missense_variant	MODERATE	ACGKRL_RS02990	c.541A>G	acyl-CoA dehydrogenase family protein
NZ_CP171362.1	622812	T	C	synonymous_variant	LOW	ACGKRL_RS03045	c.12A>G	hypothetical protein
NZ_CP171362.1	639648	G	GC	frameshift_variant	HIGH	ACGKRL_RS03125	c.35dupC	FAD-binding dehydrogenase
NZ_CP171362.1	639657	TA	CCGG	frameshift_variant&stop_gained&missense_variant	HIGH	ACGKRL_RS03125	c.43_44delTAinsCCGG	FAD-binding dehydrogenase
NZ_CP171362.1	704620	A	G	upstream_gene_variant	MODIFIER	ACGKRL_RS03465	c.-1425T>C	tRNA-Ser
NZ_CP171362.1	712261	T	C	synonymous_variant	LOW	ACGKRL_RS03505	c.69T>C	hypothetical protein
NZ_CP171362.1	715510	TAA	CCG	missense_variant	MODERATE	ACGKRL_RS03535	c.131_133delTAAinsCCG	hypothetical protein
NZ_CP171362.1	732883	T	C	missense_variant	MODERATE	ACGKRL_RS03655	c.1354A>G	GGDEF domain-containing protein
NZ_CP171362.1	752247	A	G	upstream_gene_variant	MODIFIER	ACGKRL_RS03750	c.-4640T>C	FmdB family zinc ribbon protein
NZ_CP171362.1	767151	T	C	synonymous_variant	LOW	ACGKRL_RS03850	c.891T>C	DUF4185 domain-containing protein
NZ_CP171362.1	776191	TA	CC	missense_variant	MODERATE	ACGKRL_RS03890	c.35_36delTAinsCC	MetQ/NlpA family ABC transporter substrate-binding protein
NZ_CP171362.1	780530	T	C	synonymous_variant	LOW	ACGKRL_RS03905	c.259T>C	fatty acyl-AMP ligase
NZ_CP171362.1	783150	T	C	synonymous_variant	LOW	ACGKRL_RS03915	c.243A>G	50S ribosomal protein L25/general stress protein Ctc
NZ_CP171362.1	789426	T	C	missense_variant	MODERATE	ACGKRL_RS03940	c.523A>G	GGDEF domain-containing protein
NZ_CP171362.1	789989	TTA	CGG	upstream_gene_variant	MODIFIER	ACGKRL_RS03930	c.-3709_-3707delTAAinsCCG	ribose-phosphate diphosphokinase
NZ_CP171362.1	824041	T	C	missense_variant	MODERATE	ACGKRL_RS04115	c.256A>G	YbaB/EbfC family nucleoid-associated protein
NZ_CP171362.1	839963	T	C	upstream_gene_variant	MODIFIER	ACGKRL_RS04210	c.-3512T>C	hypothetical protein
NZ_CP171362.1	845744	TAA	CCG	upstream_gene_variant	MODIFIER	istB	c.-4270_-4268delTTAinsCGG	IS21-like element helper ATPase
NZ_CP171362.1	866005	T	C	missense_variant	MODERATE	ACGKRL_RS04320	c.559A>G	M48 family metallopeptidase
NZ_CP171362.1	870047	T	C	synonymous_variant	LOW	ACGKRL_RS04345	c.1875A>G	type I restriction endonuclease subunit R
NZ_CP171362.1	870704	T	C	synonymous_variant	LOW	ACGKRL_RS04345	c.1218A>G	type I restriction endonuclease subunit R
NZ_CP171362.1	873788	T	C	upstream_gene_variant	MODIFIER	ACGKRL_RS04340	c.-4827A>G	IS5 family transposase
NZ_CP171362.1	882520	A	G	missense_variant	MODERATE	ACGKRL_RS04395	c.643A>G	helix-turn-helix transcriptional regulator
NZ_CP171362.1	893988	TTA	CGG	missense_variant	MODERATE	asnB	c.65_67delTAAinsCCG	asparagine synthase (glutamine-hydrolyzing)
NZ_CP171362.1	918227	T	C	synonymous_variant	LOW	ACGKRL_RS04490	c.966T>C	ABC transporter ATP-binding protein
NZ_CP171362.1	943276	C	CGCCG	upstream_gene_variant	MODIFIER	ACGKRL_RS04600	c.-2045_-2044insCGGC	class F sortase
NZ_CP171362.1	943296	TA	CGG	upstream_gene_variant	MODIFIER	ACGKRL_RS04600	c.-2065_-2064delTAinsCCG	class F sortase
NZ_CP171362.1	972052	TAA	CCG	missense_variant	MODERATE	ACGKRL_RS04750	c.147_149delTTAinsCGG	DUF4288 domain-containing protein
NZ_CP171362.1	1049683	A	G	synonymous_variant	LOW	dapE	c.105A>G	succinyl-diaminopimelate desuccinylase
NZ_CP171362.1	1051493	T	C	missense_variant	MODERATE	ACGKRL_RS05145	c.217A>G	slipin family protein
NZ_CP171362.1	1078843	T	C	missense_variant	MODERATE	narI	c.640A>G	respiratory nitrate reductase subunit gamma
NZ_CP171362.1	1079416	TTA	CGG	missense_variant	MODERATE	narI	c.65_67delTAAinsCCG	respiratory nitrate reductase subunit gamma
NZ_CP171362.1	1084597	T	C	missense_variant	MODERATE	ACGKRL_RS05295	c.868A>G	nitrate reductase subunit alpha
NZ_CP171362.1	1129976	TAA	CCG	missense_variant	MODERATE	ACGKRL_RS05515	c.323_325delTAAinsCCG	hypothetical protein
NZ_CP171362.1	1161656	TA	CC	upstream_gene_variant	MODIFIER	ACGKRL_RS05670	c.-2094_-2093delTAinsGG	hypothetical protein
NZ_CP171362.1	1238789	T	C	upstream_gene_variant	MODIFIER	ACGKRL_RS06075	c.-4763A>G	DUF72 domain-containing protein
NZ_CP171362.1	1243245	T	TCGAGC	upstream_gene_variant	MODIFIER	ACGKRL_RS06100	c.-4896_-4895insGCTCG	(2Fe-2S)-binding protein
NZ_CP171362.1	1285111	TT	GC	missense_variant	MODERATE	bcp	c.457_458delAAinsGC	thioredoxin-dependent thiol peroxidase
NZ_CP171362.1	1285485	C	T	synonymous_variant	LOW	bcp	c.84G>A	thioredoxin-dependent thiol peroxidase
NZ_CP171362.1	1288607	T	C	missense_variant	MODERATE	ACGKRL_RS06355	c.619T>C	helix-turn-helix transcriptional regulator
NZ_CP171362.1	1290701	A	C	missense_variant	MODERATE	ACGKRL_RS06370	c.450T>G	PH domain-containing protein
NZ_CP171362.1	1339081	T	TG	upstream_gene_variant	MODIFIER	ACGKRL_RS06560	c.-4748_-4747insC	hypothetical protein
NZ_CP171362.1	1348454	T	C	missense_variant	MODERATE	ACGKRL_RS06625	c.1789A>G	ribonucleoside-diphosphate reductase subunit alpha
NZ_CP171362.1	1356372	A	AG	upstream_gene_variant	MODIFIER	ACGKRL_RS06630	c.-3609_-3608insC	ABC transporter substrate-binding protein
NZ_CP171362.1	1357274	T	C	missense_variant	MODERATE	ACGKRL_RS06655	c.647T>C	Ig-like domain-containing protein
NZ_CP171362.1	1357520	T	C	missense_variant	MODERATE	ACGKRL_RS06655	c.893T>C	Ig-like domain-containing protein
NZ_CP171362.1	1357798	T	C	upstream_gene_variant	MODIFIER	ACGKRL_RS06640	c.-3498A>G	DUF5134 domain-containing protein
NZ_CP171362.1	1358262	T	C	synonymous_variant	LOW	orn	c.411A>G	oligoribonuclease
NZ_CP171362.1	1381764	TAA	CCG	missense_variant	MODERATE	ACGKRL_RS06755	c.269_271delTAAinsCCG	DUF3817 domain-containing protein
NZ_CP171362.1	1414583	TAA	CCG	upstream_gene_variant	MODIFIER	ACGKRL_RS06895	c.-1302_-1300delTTAinsCGG	HNH endonuclease signature motif containing protein
NZ_CP171362.1	1414759	TAA	CCG	missense_variant	MODERATE	ACGKRL_RS06905	c.161_163delTAAinsCCG	ATP-binding cassette domain-containing protein
NZ_CP171362.1	1416412	TTA	CGG	missense_variant	MODERATE	ACGKRL_RS06910	c.1038_1040delTTAinsCGG	hypothetical protein
NZ_CP171362.1	1424700	G	GCCGGC	frameshift_variant	HIGH	ACGKRL_RS06960	c.189_190insGCCGG	hypothetical protein
NZ_CP171362.1	1429721	TTA	CGG	missense_variant	MODERATE	ACGKRL_RS06990	c.92_94delTAAinsCCG	DoxX family protein
NZ_CP171362.1	1433299	TTA	CGG	missense_variant	MODERATE	ACGKRL_RS07015	c.59_61delTAAinsCCG	DUF3558 domain-containing protein
NZ_CP171362.1	1434823	TAA	CCG	missense_variant	MODERATE	ACGKRL_RS07020	c.1313_1315delTAAinsCCG	cytochrome c oxidase assembly protein
NZ_CP171362.1	1456978	T	C	upstream_gene_variant	MODIFIER	ACGKRL_RS07090	c.-4911A>G	heparan-alpha-glucosaminide N-acetyltransferase domain-containing protein
NZ_CP171362.1	1485265	T	TTGCCG	upstream_gene_variant	MODIFIER	ACGKRL_RS07250	c.-1591_-1590insCGGCA	aminoglycoside phosphotransferase family protein
NZ_CP171362.1	1486268	TAA	CCG	missense_variant	MODERATE	ACGKRL_RS07270	c.189_191delTTAinsCGG	sucrase ferredoxin
NZ_CP171362.1	1506965	T	C	missense_variant	MODERATE	ACGKRL_RS07355	c.667A>G	zinc-binding dehydrogenase
NZ_CP171362.1	1530243	T	C	synonymous_variant	LOW	obgE	c.966T>C	GTPase ObgE
NZ_CP171362.1	1531463	A	G	synonymous_variant	LOW	proB	c.699A>G	glutamate 5-kinase
NZ_CP171362.1	1548487	C	CGCCGG	upstream_gene_variant	MODIFIER	thrC	c.-681_-680insCCGGC	threonine synthase
NZ_CP171362.1	1562008	T	TG	upstream_gene_variant	MODIFIER	ACGKRL_RS07590	c.-4202_-4201insC	helix-turn-helix transcriptional regulator
NZ_CP171362.1	1615986	T	C	synonymous_variant	LOW	dnaG	c.198T>C	DNA primase
NZ_CP171362.1	1641749	TTA	CGG	missense_variant	MODERATE	ACGKRL_RS08015	c.233_235delTAAinsCCG	neutral/alkaline non-lysosomal ceramidase N-terminal domain-containing protein
NZ_CP171362.1	1643807	G	GC	upstream_gene_variant	MODIFIER	ACGKRL_RS08010	c.-2372_-2371insG	neutral/alkaline non-lysosomal ceramidase N-terminal domain-containing protein
NZ_CP171362.1	1643826	C	CGCCG	upstream_gene_variant	MODIFIER	ACGKRL_RS08010	c.-2391_-2390insCGGC	neutral/alkaline non-lysosomal ceramidase N-terminal domain-containing protein
NZ_CP171362.1	1643832	G	GT	upstream_gene_variant	MODIFIER	ACGKRL_RS08010	c.-2397_-2396insA	neutral/alkaline non-lysosomal ceramidase N-terminal domain-containing protein
NZ_CP171362.1	1644643	T	C	missense_variant	MODERATE	xerC	c.670A>G	tyrosine recombinase XerC
NZ_CP171362.1	1656615	TTA	CGG	upstream_gene_variant	MODIFIER	ACGKRL_RS08070	c.-4562_-4560delTAAinsCCG	Eco57I restriction-modification methylase domain-containing protein
NZ_CP171362.1	1665625	A	AG	upstream_gene_variant	MODIFIER	ACGKRL_RS08135	c.-4355_-4354insC	LLM class F420-dependent oxidoreductase
NZ_CP171362.1	1674984	TACTA	CCGGCC	upstream_gene_variant	MODIFIER	ACGKRL_RS08215	c.-1666_-1662delTAGTAinsGGCCGG	hypothetical protein
NZ_CP171362.1	1677630	T	C	missense_variant	MODERATE	ACGKRL_RS08235	c.250A>G	beta-ketoacyl synthase
NZ_CP171362.1	1703505	C	CGGCCG	upstream_gene_variant	MODIFIER	ACGKRL_RS08350	c.-4349_-4348insCGGCC	cytochrome P450
NZ_CP171362.1	1711636	T	C	missense_variant	MODERATE	ACGKRL_RS08415	c.41A>G	transposase
NZ_CP171362.1	1733005	T	C	upstream_gene_variant	MODIFIER	ACGKRL_RS08500	c.-4049A>G	GntR family transcriptional regulator
NZ_CP171362.1	1762484	T	C	synonymous_variant	LOW	ACGKRL_RS08640	c.1734T>C	glycosyltransferase family 39 protein
NZ_CP171362.1	1824786	T	C	synonymous_variant	LOW	cobT	c.249A>G	nicotinate-nucleotide--dimethylbenzimidazole phosphoribosyltransferase
NZ_CP171362.1	1824980	A	G	missense_variant	MODERATE	cobT	c.55T>C	nicotinate-nucleotide--dimethylbenzimidazole phosphoribosyltransferase
NZ_CP171362.1	1825559	T	C	missense_variant	MODERATE	cobU	c.55A>G	bifunctional adenosylcobinamide kinase/adenosylcobinamide-phosphate guanylyltransferase
NZ_CP171362.1	1880720	TTA	CGG	upstream_gene_variant	MODIFIER	ACGKRL_RS09150	c.-4759_-4757delTAAinsCCG	polyprenyl synthetase family protein
NZ_CP171362.1	1899307	TAA	CCG	missense_variant	MODERATE	ACGKRL_RS09255	c.824_826delTTAinsCGG	amino acid ABC transporter permease
NZ_CP171362.1	1902681	TAA	CCG	upstream_gene_variant	MODIFIER	edd	c.-4530_-4528delTTAinsCGG	phosphogluconate dehydratase
NZ_CP171362.1	1915439	T	C	missense_variant	MODERATE	ACGKRL_RS09335	c.382T>C	vitamin B12-dependent ribonucleotide reductase
NZ_CP171362.1	1922636	T	C	missense_variant	MODERATE	ACGKRL_RS09375	c.161T>C	Xaa-Pro dipeptidyl-peptidase
NZ_CP171362.1	1927737	TTA	CGG	missense_variant	MODERATE	galK	c.219_221delTAAinsCCG	galactokinase
NZ_CP171362.1	1990163	TAA	CCG	missense_variant	MODERATE	ACGKRL_RS09725	c.30_32delTTAinsCGG	hypothetical protein
NZ_CP171362.1	2016978	T	C	synonymous_variant	LOW	ACGKRL_RS09880	c.13T>C	substrate-binding domain-containing protein
NZ_CP171362.1	2026448	C	CCCGAG	upstream_gene_variant	MODIFIER	ACGKRL_RS09910	c.-4521_-4520insCTCGG	hypothetical protein
NZ_CP171362.1	2031928	TAA	CCG	missense_variant	MODERATE	ACGKRL_RS09985	c.56_58delTAAinsCCG	CaiB/BaiF CoA transferase family protein
NZ_CP171362.1	2061990	T	C	synonymous_variant	LOW	ACGKRL_RS10120	c.813T>C	Nramp family divalent metal transporter
NZ_CP171362.1	2076720	TAA	CCG	upstream_gene_variant	MODIFIER	ACGKRL_RS10160	c.-4876_-4874delTTAinsCGG	DUF4180 domain-containing protein
NZ_CP171362.1	2091837	T	C	missense_variant	MODERATE	ACGKRL_RS10285	c.223T>C	sugar ABC transporter substrate-binding protein
NZ_CP171362.1	2140884	TTA	CGG	missense_variant	MODERATE	ACGKRL_RS10540	c.1544_1546delTAAinsCCG	SdrD B-like domain-containing protein
NZ_CP171362.1	2145758	T	C	synonymous_variant	LOW	ACGKRL_RS10555	c.864T>C	Dyp-type peroxidase
NZ_CP171362.1	2148715	TA	CCG	upstream_gene_variant	MODIFIER	ACGKRL_RS10550	c.-4045_-4044delTAinsCGG	right-handed parallel beta-helix repeat-containing protein
NZ_CP171362.1	2148733	CT	C	upstream_gene_variant	MODIFIER	ACGKRL_RS10550	c.-4063delA	right-handed parallel beta-helix repeat-containing protein
NZ_CP171362.1	2158537	A	G	missense_variant	MODERATE	ACGKRL_RS10615	c.1235A>G	ABC transporter substrate-binding protein
NZ_CP171362.1	2161804	A	G	missense_variant	MODERATE	ACGKRL_RS10635	c.119A>G	ABC transporter ATP-binding protein
NZ_CP171362.1	2191268	TTA	CGG	missense_variant	MODERATE	ACGKRL_RS10770	c.1308_1310delTTAinsCGG	hypothetical protein
NZ_CP171362.1	2262932	A	AG	upstream_gene_variant	MODIFIER	ACGKRL_RS11090	c.-2975_-2974insC	response regulator
NZ_CP171362.1	2262944	TA	CCG	upstream_gene_variant	MODIFIER	ACGKRL_RS11090	c.-2987_-2986delTAinsCGG	response regulator
NZ_CP171362.1	2273440	TTA	CGG	missense_variant	MODERATE	ACGKRL_RS11135	c.3110_3112delTTAinsCGG	hypothetical protein
NZ_CP171362.1	2294437	TAA	CCG	upstream_gene_variant	MODIFIER	ACGKRL_RS11200	c.-4404_-4402delTTAinsCGG	hypothetical protein
NZ_CP171362.1	2295440	C	CCG	upstream_gene_variant	MODIFIER	ACGKRL_RS11220	c.-1385_-1384insCG	SdrD B-like domain-containing protein
NZ_CP171362.1	2300385	TAA	CCG	missense_variant	MODERATE	ACGKRL_RS11250	c.317_319delTAAinsCCG	hypothetical protein
NZ_CP171362.1	2332868	A	G	missense_variant	MODERATE	ACGKRL_RS11425	c.862A>G	MBL fold metallo-hydrolase
NZ_CP171362.1	2345441	A	ACC	upstream_gene_variant	MODIFIER	ACGKRL_RS11475	c.-4138_-4137insGG	YafY family protein
NZ_CP171362.1	2345868	A	G	upstream_gene_variant	MODIFIER	ACGKRL_RS11475	c.-4564T>C	YafY family protein
NZ_CP171362.1	2514803	T	C	missense_variant	MODERATE	ACGKRL_RS12325	c.169A>G	hypothetical protein
NZ_CP171362.1	2555016	T	TGCCGG	upstream_gene_variant	MODIFIER	ACGKRL_RS12515	c.-1105_-1104insCCGGC	DUF397 domain-containing protein
NZ_CP171362.1	2565835	TAA	CCG	upstream_gene_variant	MODIFIER	ACGKRL_RS12555	c.-3344_-3342delTTAinsCGG	hypothetical protein
NZ_CP171362.1	2565852	TTA	CGG	upstream_gene_variant	MODIFIER	ACGKRL_RS12555	c.-3361_-3359delTAAinsCCG	hypothetical protein
NZ_CP171362.1	2594979	TAA	CCG	missense_variant	MODERATE	ACGKRL_RS12760	c.486_488delTTAinsCGG	helix-turn-helix domain-containing protein
NZ_CP171362.1	2608780	TTA	CGG	missense_variant	MODERATE	ACGKRL_RS12845	c.212_214delTTAinsCGG	sugar porter family MFS transporter
NZ_CP171362.1	2635953	A	G	synonymous_variant	LOW	ACGKRL_RS12955	c.1971T>C	PQQ-dependent sugar dehydrogenase
NZ_CP171362.1	2667173	T	C	upstream_gene_variant	MODIFIER	hypB	c.-2571A>G	hydrogenase nickel incorporation protein HypB
NZ_CP171362.1	2677519	A	G	missense_variant	MODERATE	ACGKRL_RS13185	c.385A>G	LysR family transcriptional regulator
NZ_CP171362.1	2685157	TTA	CGG	upstream_gene_variant	MODIFIER	ACGKRL_RS13205	c.-4317_-4315delTAAinsCCG	IS630 family transposase
NZ_CP171362.1	2712093	A	G	missense_variant	MODERATE	ACGKRL_RS13405	c.1097T>C	phage portal protein
NZ_CP171362.1	2723059	ATG	GC	frameshift_variant&missense_variant	HIGH	ACGKRL_RS13470	c.760_762delCATinsGC	hypothetical protein
NZ_CP171362.1	2723065	C	CG	frameshift_variant	HIGH	ACGKRL_RS13470	c.755dupC	hypothetical protein
NZ_CP171362.1	2772407	A	G	synonymous_variant	LOW	ACGKRL_RS13715	c.1620T>C	cation-translocating P-type ATPase
NZ_CP171362.1	2784186	A	G	missense_variant	MODERATE	ACGKRL_RS13785	c.1240T>C	helix-turn-helix domain-containing protein
NZ_CP171362.1	2799218	A	G	synonymous_variant	LOW	ACGKRL_RS13855	c.951T>C	LysR family transcriptional regulator
NZ_CP171362.1	2885393	TTA	CGG	missense_variant	MODERATE	ACGKRL_RS14200	c.159_161delTAAinsCCG	LysR family transcriptional regulator
NZ_CP171362.1	2927084	TAA	CCG	missense_variant	MODERATE	ACGKRL_RS14375	c.314_316delTTAinsCGG	threonine/serine dehydratase
NZ_CP171362.1	2928300	TAA	CCG	missense_variant	MODERATE	ACGKRL_RS14380	c.668_670delTAAinsCCG	IclR family transcriptional regulator
NZ_CP171362.1	2941802	TAA	CCG	missense_variant	MODERATE	ureA	c.147_149delTTAinsCGG	urease accessory protein UreG
NZ_CP171362.1	2946149	A	G	upstream_gene_variant	MODIFIER	ACGKRL_RS14435	c.-4525T>C	urease subunit beta
NZ_CP171362.1	2959035	TTA	CGG	upstream_gene_variant	MODIFIER	ACGKRL_RS14460	c.-798_-796delTTAinsCGG	type I polyketide synthase
NZ_CP171362.1	2969599	A	ACC	frameshift_variant	HIGH	ACGKRL_RS14465	c.6380_6381dupCC	SDR family NAD(P)-dependent oxidoreductase
NZ_CP171362.1	2991949	C	CG	intergenic_region	MODIFIER	ACGKRL_RS14475-ACGKRL_RS14490	n.2991949_2991950insG	hypothetical protein
NZ_CP171362.1	3026639	A	AAGCCGG	conservative_inframe_insertion	MODERATE	ACGKRL_RS14605	c.66_67insCCGGCT	hypothetical protein
NZ_CP171362.1	3052924	TTA	CGG	missense_variant	MODERATE	ACGKRL_RS14715	c.92_94delTTAinsCGG	ABC transporter permease
NZ_CP171362.1	3059007	T	C	missense_variant	MODERATE	ACGKRL_RS14740	c.391T>C	acyl-CoA dehydrogenase family protein
NZ_CP171362.1	3092197	TTA	CGG	upstream_gene_variant	MODIFIER	ACGKRL_RS14875	c.-1532_-1530delTAAinsCCG	patatin-like phospholipase family protein
NZ_CP171362.1	3113881	A	G	synonymous_variant	LOW	ACGKRL_RS14965	c.288T>C	HemK/PrmC family methyltransferase
NZ_CP171362.1	3114068	A	G	missense_variant	MODERATE	ACGKRL_RS14965	c.101T>C	HemK/PrmC family methyltransferase
NZ_CP171362.1	3136438	A	AGCC	disruptive_inframe_insertion	MODERATE	ACGKRL_RS15035	c.1085_1086insCCG	cell envelope integrity protein TolA
NZ_CP171362.1	3139732	C	CG	frameshift_variant	HIGH	ACGKRL_RS15035	c.4383dupG	cell envelope integrity protein TolA
NZ_CP171362.1	3139887	C	CG	upstream_gene_variant	MODIFIER	ACGKRL_RS15040	c.-163_-162insG	hypothetical protein
NZ_CP171362.1	3140042	C	CG	upstream_gene_variant	MODIFIER	ACGKRL_RS15040	c.-8_-7insG	hypothetical protein
NZ_CP171362.1	3141071	C	CG	frameshift_variant	HIGH	ACGKRL_RS15040	c.1027dupG	hypothetical protein
NZ_CP171362.1	3142675	C	CG	frameshift_variant	HIGH	ACGKRL_RS15045	c.1579dupG	hypothetical protein
NZ_CP171362.1	3146324	G	A	missense_variant	MODERATE	ACGKRL_RS15060	c.98G>A	alpha/beta fold hydrolase
NZ_CP171362.1	3146955	T	C	synonymous_variant	LOW	ACGKRL_RS15060	c.729T>C	alpha/beta fold hydrolase
NZ_CP171362.1	3229624	C	CG	frameshift_variant	HIGH	ACGKRL_RS15435	c.1956dupG	hypothetical protein
NZ_CP171362.1	3232551	C	CG	frameshift_variant	HIGH	ACGKRL_RS15445	c.1593dupG	hypothetical protein
NZ_CP171362.1	3232706	C	CG	frameshift_variant	HIGH	ACGKRL_RS15445	c.1748dupG	hypothetical protein
NZ_CP171362.1	3232861	C	CG	frameshift_variant	HIGH	ACGKRL_RS15445	c.1903dupG	hypothetical protein
NZ_CP171362.1	3233016	C	CG	frameshift_variant	HIGH	ACGKRL_RS15445	c.2058dupG	hypothetical protein
NZ_CP171362.1	3233171	C	CG	frameshift_variant	HIGH	ACGKRL_RS15445	c.2213dupG	hypothetical protein
NZ_CP171362.1	3233326	C	CG	upstream_gene_variant	MODIFIER	ACGKRL_RS15450	c.-8_-7insG	hypothetical protein
NZ_CP171362.1	3235113	C	CG	frameshift_variant	HIGH	ACGKRL_RS15450	c.1785dupG	hypothetical protein
NZ_CP171362.1	3236754	G	GC	frameshift_variant	HIGH	ACGKRL_RS15455	c.1635dupC	hypothetical protein
NZ_CP171362.1	3237721	C	CG	upstream_gene_variant	MODIFIER	ACGKRL_RS15460	c.-8_-7insG	hypothetical protein
NZ_CP171362.1	3239226	C	CG	frameshift_variant	HIGH	ACGKRL_RS15465	c.496dupG	hypothetical protein
NZ_CP171362.1	3239444	T	TG	frameshift_variant	HIGH	ACGKRL_RS15470	c.181dupG	hypothetical protein
NZ_CP171362.1	3247812	A	G	missense_variant	MODERATE	ACGKRL_RS15510	c.734A>G	phage tail sheath subtilisin-like domain-containing protein
NZ_CP171362.1	3250296	TTA	CGG	missense_variant	MODERATE	ACGKRL_RS15530	c.274_276delTTAinsCGG	phage late control D family protein
NZ_CP171362.1	3255777	TTA	CGG	missense_variant	MODERATE	ACGKRL_RS15555	c.1034_1036delTTAinsCGG	hypothetical protein
NZ_CP171362.1	3271514	C	T	synonymous_variant	LOW	ACGKRL_RS15615	c.1785G>A	discoidin domain-containing protein
NZ_CP171362.1	3348524	TTA	CGG	upstream_gene_variant	MODIFIER	ACGKRL_RS15865	c.-4519_-4517delTAAinsCCG	helix-turn-helix domain-containing protein
NZ_CP171362.1	3436686	T	C	synonymous_variant	LOW	ACGKRL_RS16260	c.4051T>C	non-ribosomal peptide synthetase
NZ_CP171362.1	3447701	T	TCACAAC	stop_gained&disruptive_inframe_insertion	HIGH	ACGKRL_RS16305	c.944_945insGTTGTG	ABC transporter permease
NZ_CP171362.1	3449700	TAA	CCG	missense_variant	MODERATE	ACGKRL_RS16310	c.482_484delTTAinsCGG	ABC transporter substrate-binding protein
NZ_CP171362.1	3471425	T	C	missense_variant	MODERATE	ACGKRL_RS16415	c.185T>C	hypothetical protein
NZ_CP171362.1	3485756	A	G	missense_variant	MODERATE	ACGKRL_RS16485	c.70A>G	hypothetical protein
NZ_CP171362.1	3486049	A	G	stop_lost&splice_region_variant	HIGH	ACGKRL_RS16485	c.363A>G	hypothetical protein
NZ_CP171362.1	3508899	TAA	CCG	missense_variant	MODERATE	ACGKRL_RS16605	c.428_430delTAAinsCCG	acyl-CoA dehydrogenase family protein
NZ_CP171362.1	3516970	T	C	synonymous_variant	LOW	ACGKRL_RS16645	c.645T>C	acyl-CoA dehydrogenase family protein
NZ_CP171362.1	3534480	A	G	synonymous_variant	LOW	ACGKRL_RS16710	c.1068T>C	carbamoyltransferase C-terminal domain-containing protein
NZ_CP171362.1	3535723	C	CG	frameshift_variant	HIGH	ACGKRL_RS16715	c.900dupC	Gfo/Idh/MocA family oxidoreductase
NZ_CP171362.1	3547573	T	C	synonymous_variant	LOW	ACGKRL_RS16755	c.909A>G	acyl-CoA dehydrogenase family protein
NZ_CP171362.1	3620411	T	C	synonymous_variant	LOW	ACGKRL_RS17070	c.1114T>C	NAD(P)/FAD-dependent oxidoreductase
NZ_CP171362.1	3655709	T	C	synonymous_variant	LOW	ilvC	c.582T>C	ketol-acid reductoisomerase
NZ_CP171362.1	3664677	T	G	upstream_gene_variant	MODIFIER	ACGKRL_RS17280	c.-158T>G	GntR family transcriptional regulator
NZ_CP171362.1	3675939	C	CG	upstream_gene_variant	MODIFIER	ACGKRL_RS17325	c.-1296_-1295insG	hypothetical protein
NZ_CP171362.1	3676210	A	AG	upstream_gene_variant	MODIFIER	ACGKRL_RS17325	c.-1025_-1024insG	hypothetical protein
NZ_CP171362.1	3677105	T	TG	upstream_gene_variant	MODIFIER	ACGKRL_RS17325	c.-130_-129insG	hypothetical protein
NZ_CP171362.1	3677167	C	CG	upstream_gene_variant	MODIFIER	ACGKRL_RS17325	c.-68_-67insG	hypothetical protein
NZ_CP171362.1	3678294	C	CG	frameshift_variant	HIGH	ACGKRL_RS17325	c.1065dupG	hypothetical protein
NZ_CP171362.1	3678407	T	TG	upstream_gene_variant	MODIFIER	ACGKRL_RS17330	c.-85_-84insG	hypothetical protein
NZ_CP171362.1	3678469	C	CG	upstream_gene_variant	MODIFIER	ACGKRL_RS17330	c.-23_-22insG	hypothetical protein
NZ_CP171362.1	3678653	T	TG	frameshift_variant	HIGH	ACGKRL_RS17330	c.167dupG	hypothetical protein
NZ_CP171362.1	3679039	T	TG	upstream_gene_variant	MODIFIER	ACGKRL_RS17335	c.-2350_-2349insG	hypothetical protein
NZ_CP171362.1	3679329	T	TG	upstream_gene_variant	MODIFIER	ACGKRL_RS17335	c.-2060_-2059insG	hypothetical protein
NZ_CP171362.1	3679505	T	TG	upstream_gene_variant	MODIFIER	ACGKRL_RS17335	c.-1884_-1883insG	hypothetical protein
NZ_CP171362.1	3679567	C	CG	upstream_gene_variant	MODIFIER	ACGKRL_RS17335	c.-1822_-1821insG	hypothetical protein
NZ_CP171362.1	3679751	T	TG	upstream_gene_variant	MODIFIER	ACGKRL_RS17335	c.-1638_-1637insG	hypothetical protein
NZ_CP171362.1	3679763	C	CCG	upstream_gene_variant	MODIFIER	ACGKRL_RS17335	c.-1626_-1625insCG	hypothetical protein
NZ_CP171362.1	3679971	T	TG	upstream_gene_variant	MODIFIER	ACGKRL_RS17335	c.-1418_-1417insG	hypothetical protein
NZ_CP171362.1	3682175	C	CG	frameshift_variant	HIGH	ACGKRL_RS17335	c.792dupG	hypothetical protein
NZ_CP171362.1	3682351	C	CG	upstream_gene_variant	MODIFIER	ACGKRL_RS17340	c.-602_-601insG	helix-turn-helix domain-containing protein
NZ_CP171362.1	3682527	C	CG	upstream_gene_variant	MODIFIER	ACGKRL_RS17340	c.-426_-425insG	helix-turn-helix domain-containing protein
NZ_CP171362.1	3688042	G	GCGGC	frameshift_variant	HIGH	ACGKRL_RS17385	c.126_129dupCGGC	hypothetical protein
NZ_CP171362.1	3708267	T	C	synonymous_variant	LOW	ACGKRL_RS17485	c.1041T>C	hypothetical protein
NZ_CP171362.1	3732728	G	C	missense_variant	MODERATE	ACGKRL_RS17570	c.962G>C	hypothetical protein
NZ_CP171362.1	3733349	T	TG	frameshift_variant	HIGH	ACGKRL_RS17570	c.1588dupG	hypothetical protein
NZ_CP171362.1	3733728	C	CG	upstream_gene_variant	MODIFIER	ACGKRL_RS17575	c.-516_-515insG	hypothetical protein
NZ_CP171362.1	3733904	C	CG	upstream_gene_variant	MODIFIER	ACGKRL_RS17575	c.-340_-339insG	hypothetical protein
NZ_CP171362.1	3734085	T	TG	upstream_gene_variant	MODIFIER	ACGKRL_RS17575	c.-159_-158insG	hypothetical protein
NZ_CP171362.1	3734098	TT	CG	upstream_gene_variant	MODIFIER	ACGKRL_RS17575	c.-146_-145delTTinsCG	hypothetical protein
NZ_CP171362.1	3734674	T	TG	frameshift_variant	HIGH	ACGKRL_RS17575	c.436dupG	hypothetical protein
NZ_CP171362.1	3735320	T	TG	upstream_gene_variant	MODIFIER	ACGKRL_RS17580	c.-2243_-2242insG	hypothetical protein
NZ_CP171362.1	3735382	C	CG	upstream_gene_variant	MODIFIER	ACGKRL_RS17580	c.-2181_-2180insG	hypothetical protein
NZ_CP171362.1	3735920	T	TG	upstream_gene_variant	MODIFIER	ACGKRL_RS17580	c.-1643_-1642insG	hypothetical protein
NZ_CP171362.1	3737042	C	CG	upstream_gene_variant	MODIFIER	ACGKRL_RS17580	c.-521_-520insG	hypothetical protein
NZ_CP171362.1	3751675	AGCTA	GGAGCCGG	upstream_gene_variant	MODIFIER	ACGKRL_RS17660	c.-2400_-2396delTAGCTinsCCGGCTCC	transposase
NZ_CP171362.1	3760177	A	AGCC	upstream_gene_variant	MODIFIER	ACGKRL_RS17705	c.-1140_-1139insGGC	IS30 family transposase
NZ_CP171362.1	3771877	TT	C	upstream_gene_variant	MODIFIER	ACGKRL_RS17755	c.-4387_-4386delAAinsG	site-specific integrase
NZ_CP171362.1	3773328	C	CG	frameshift_variant	HIGH	ACGKRL_RS17780	c.1145dupG	hypothetical protein
NZ_CP171362.1	3773449	G	GCC	upstream_gene_variant	MODIFIER	ACGKRL_RS17785	c.-142_-141insCC	hypothetical protein
NZ_CP171362.1	3773492	G	GC	upstream_gene_variant	MODIFIER	ACGKRL_RS17785	c.-99_-98insC	hypothetical protein
NZ_CP171362.1	3773596	A	AG	frameshift_variant	HIGH	ACGKRL_RS17785	c.11dupG	hypothetical protein
NZ_CP171362.1	3774374	C	CG	frameshift_variant	HIGH	ACGKRL_RS17785	c.789dupG	hypothetical protein
NZ_CP171362.1	3774550	C	CG	upstream_gene_variant	MODIFIER	ACGKRL_RS17790	c.-622_-621insG	hypothetical protein
NZ_CP171362.1	3774726	C	CG	upstream_gene_variant	MODIFIER	ACGKRL_RS17790	c.-446_-445insG	hypothetical protein
NZ_CP171362.1	3775524	C	CG	frameshift_variant	HIGH	ACGKRL_RS17790	c.358dupG	hypothetical protein
NZ_CP171362.1	3777437	T	TG	downstream_gene_variant	MODIFIER	ACGKRL_RS17780	c.*4019_*4020insG	hypothetical protein
NZ_CP171362.1	3781511	TTA	CGG	upstream_gene_variant	MODIFIER	ACGKRL_RS17800	c.-3561_-3559delTAAinsCCG	AMP-binding protein
NZ_CP171362.1	3800475	TA	CCGG	frameshift_variant&missense_variant	HIGH	ACGKRL_RS17915	c.59_60delTAinsCCGG	hypothetical protein
NZ_CP171362.1	3800490	G	GC	frameshift_variant	HIGH	ACGKRL_RS17915	c.75dupC	hypothetical protein
NZ_CP171362.1	3837365	A	AG	upstream_gene_variant	MODIFIER	ACGKRL_RS18040	c.-4548_-4547insC	response regulator transcription factor
NZ_CP171362.1	3842648	C	CG	frameshift_variant	HIGH	ACGKRL_RS18070	c.5280dupG	hypothetical protein
NZ_CP171362.1	3842803	C	CG	frameshift_variant	HIGH	ACGKRL_RS18075	c.153dupG	hypothetical protein
NZ_CP171362.1	3842949	C	CG	frameshift_variant	HIGH	ACGKRL_RS18080	c.144dupG	hypothetical protein
NZ_CP171362.1	3845448	A	AG	frameshift_variant	HIGH	ACGKRL_RS18085	c.2496dupG	hypothetical protein
NZ_CP171362.1	3845525	A	AG	upstream_gene_variant	MODIFIER	ACGKRL_RS18090	c.-108_-107insG	hypothetical protein
NZ_CP171362.1	3845573	C	CG	upstream_gene_variant	MODIFIER	ACGKRL_RS18090	c.-60_-59insG	hypothetical protein
NZ_CP171362.1	3864436	TTA	CGG	upstream_gene_variant	MODIFIER	ACGKRL_RS18150	c.-4668_-4666delTAAinsCCG	HpcH/HpaI aldolase/citrate lyase family protein
NZ_CP171362.1	3882592	TAA	CCG	missense_variant	MODERATE	ACGKRL_RS18275	c.53_55delTAAinsCCG	FxLD family lanthipeptide
NZ_CP171362.1	3884279	TAA	CCG	missense_variant	MODERATE	ACGKRL_RS18285	c.782_784delTAAinsCCG	putative T7SS-secreted protein
NZ_CP171362.1	3891512	TAA	CCG	upstream_gene_variant	MODIFIER	ACGKRL_RS18305	c.-1323_-1321delTTAinsCGG	IS630 family transposase
NZ_CP171362.1	3908412	A	AG	upstream_gene_variant	MODIFIER	ACGKRL_RS18400	c.-2633_-2632insC	response regulator transcription factor
NZ_CP171362.1	3952157	A	AGAGCC	upstream_gene_variant	MODIFIER	ACGKRL_RS18620	c.-4548_-4547insGGCTC	NucA/NucB deoxyribonuclease domain-containing protein
NZ_CP171362.1	3970057	T	C	missense_variant	MODERATE	ACGKRL_RS18745	c.259T>C	hypothetical protein
NZ_CP171362.1	3974608	T	TG	upstream_gene_variant	MODIFIER	ACGKRL_RS18750	c.-3747_-3746insC	CAP domain-containing protein
NZ_CP171362.1	3974719	T	TG	upstream_gene_variant	MODIFIER	ACGKRL_RS18750	c.-3858_-3857insC	CAP domain-containing protein
NZ_CP171362.1	3981729	C	CG	frameshift_variant	HIGH	ACGKRL_RS18775	c.2078dupG	hypothetical protein
NZ_CP171362.1	3981855	TA	CCGG	frameshift_variant&missense_variant	HIGH	ACGKRL_RS18775	c.2199_2200delTAinsCCGG	hypothetical protein
NZ_CP171362.1	3981908	C	CG	frameshift_variant	HIGH	ACGKRL_RS18775	c.2257dupG	hypothetical protein
NZ_CP171362.1	3982061	G	GC	frameshift_variant	HIGH	ACGKRL_RS18780	c.112dupC	hypothetical protein
NZ_CP171362.1	3982167	C	CG	upstream_gene_variant	MODIFIER	ACGKRL_RS18785	c.-19_-18insG	hypothetical protein
NZ_CP171362.1	3997838	TTA	CGG	missense_variant	MODERATE	ACGKRL_RS18865	c.968_970delTAAinsCCG	tyrosine-type recombinase/integrase
NZ_CP171362.1	4008161	TTA	CGG	missense_variant	MODERATE	lnt	c.653_655delTAAinsCCG	apolipoprotein N-acyltransferase
NZ_CP171362.1	4082473	A	G	synonymous_variant	LOW	ACGKRL_RS19305	c.1005T>C	WXG100 family type VII secretion target
NZ_CP171362.1	4083426	C	CGGCCG	frameshift_variant	HIGH	ACGKRL_RS19305	c.51_52insCGGCC	WXG100 family type VII secretion target
NZ_CP171362.1	4083555	G	GCCGGCT	upstream_gene_variant	MODIFIER	ACGKRL_RS19280	c.-3130_-3129insAGCCGG	hypothetical protein
NZ_CP171362.1	4087975	T	C	missense_variant	MODERATE	ACGKRL_RS19320	c.133A>G	LacI family DNA-binding transcriptional regulator
NZ_CP171362.1	4109848	A	G	synonymous_variant	LOW	ACGKRL_RS19425	c.348A>G	PucR family transcriptional regulator
NZ_CP171362.1	4111584	A	G	missense_variant	MODERATE	ACGKRL_RS19430	c.1709T>C	bifunctional diguanylate cyclase/phosphodiesterase
NZ_CP171362.1	4194044	T	C	missense_variant	MODERATE	ACGKRL_RS19890	c.679A>G	sigma-70 family RNA polymerase sigma factor
NZ_CP171362.1	4216547	TTA	CGG	upstream_gene_variant	MODIFIER	kynU	c.-3638_-3636delTAAinsCCG	kynureninase
NZ_CP171362.1	4257781	TTA	CGG	missense_variant	MODERATE	ACGKRL_RS20210	c.6_8delTAAinsCCG	anti-sigma factor family protein
NZ_CP171362.1	4259833	G	GCCGGCC	disruptive_inframe_insertion	MODERATE	ACGKRL_RS20230	c.475_476insCCGGCC	TetR/AcrR family transcriptional regulator
NZ_CP171362.1	4287660	G	GCCGGC	upstream_gene_variant	MODIFIER	ACGKRL_RS20365	c.-3968_-3967insGCCGG	glycoside hydrolase family 3 protein
NZ_CP171362.1	4290445	G	GGCCA	upstream_gene_variant	MODIFIER	ACGKRL_RS20395	c.-153_-152insGCCA	hypothetical protein
NZ_CP171362.1	4345993	A	G	missense_variant	MODERATE	ACGKRL_RS20655	c.181A>G	NlpC/P60 family protein
NZ_CP171362.1	4351573	G	GCCGGC	frameshift_variant	HIGH	ACGKRL_RS20680	c.468_469insGCCCG	class I SAM-dependent methyltransferase
NZ_CP171362.1	4369348	T	C	upstream_gene_variant	MODIFIER	ACGKRL_RS20745	c.-4982A>G	GntR family transcriptional regulator
NZ_CP171362.1	4428532	G	GACCAC	frameshift_variant	HIGH	ACGKRL_RS21085	c.306_307insACCAC	helix-turn-helix domain-containing protein
NZ_CP171362.1	4428540	CC	GCCGGCTCG	frameshift_variant&missense_variant	HIGH	ACGKRL_RS21085	c.314_315delCCinsGCCGGCTCG	helix-turn-helix domain-containing protein
NZ_CP171362.1	4470242	T	C	upstream_gene_variant	MODIFIER	ACGKRL_RS21275	c.-3017A>G	tyrosine-type recombinase/integrase
NZ_CP171362.1	4485467	TAA	CCG	upstream_gene_variant	MODIFIER	ACGKRL_RS21340	c.-3493_-3491delTTAinsCGG	Tn3 family transposase
NZ_CP171362.1	4500994	G	GC	upstream_gene_variant	MODIFIER	map	c.-4488_-4487insG	type I methionyl aminopeptidase
NZ_CP171362.1	4501065	A	ACC	upstream_gene_variant	MODIFIER	map	c.-4559_-4558insGG	type I methionyl aminopeptidase
NZ_CP171362.1	4501451	T	TC	upstream_gene_variant	MODIFIER	map	c.-4945_-4944insG	type I methionyl aminopeptidase
NZ_CP171362.1	4506700	TTA	CGG	upstream_gene_variant	MODIFIER	ACGKRL_RS21455	c.-3275_-3273delTAAinsCCG	biotin/lipoate A/B protein ligase family protein
NZ_CP171362.1	4520206	G	GCCGGCC	conservative_inframe_insertion	MODERATE	fdh	c.2409_2410insGGCCGG	formate dehydrogenase
NZ_CP171362.1	4617026	A	G	missense_variant	MODERATE	ACGKRL_RS22070	c.188T>C	ABC transporter permease
NZ_CP171362.1	4617979	A	G	missense_variant	MODERATE	ACGKRL_RS22080	c.1459T>C	class I adenylate-forming enzyme family protein
NZ_CP171362.1	4643305	TAA	CCG	missense_variant	MODERATE	ACGKRL_RS22205	c.125_127delTAAinsCCG	aldehyde dehydrogenase family protein
NZ_CP171362.1	4719010	T	C	synonymous_variant	LOW	ACGKRL_RS22605	c.618A>G	PHP domain-containing protein
NZ_CP171362.1	4736033	C	CG	upstream_gene_variant	MODIFIER	ACGKRL_RS22660	c.-4034_-4033insC	HAMP domain-containing protein
NZ_CP171362.1	4751502	T	C	synonymous_variant	LOW	ACGKRL_RS22755	c.171T>C	alpha/beta hydrolase
NZ_CP171362.1	4769400	A	G	missense_variant	MODERATE	ACGKRL_RS22855	c.598T>C	CDP-alcohol phosphatidyltransferase family protein
NZ_CP171362.1	4780263	TTA	CGG	upstream_gene_variant	MODIFIER	ACGKRL_RS22885	c.-4686_-4684delTAAinsCCG	isochorismatase family protein
NZ_CP171362.1	4822081	T	C	upstream_gene_variant	MODIFIER	ACGKRL_RS23030	c.-4823A>G	site-specific integrase
NZ_CP171362.1	4841785	T	C	synonymous_variant	LOW	ACGKRL_RS23160	c.27T>C	2Fe-2S iron-sulfur cluster-binding protein
NZ_CP171362.1	4862599	T	TC	frameshift_variant	HIGH	ACGKRL_RS23240	c.172dupG	hypothetical protein
NZ_CP171362.1	4862628	CT	GCTC	frameshift_variant&missense_variant	HIGH	ACGKRL_RS23240	c.143_144delAGinsGAGC	hypothetical protein
NZ_CP171362.1	4862824	T	TC	frameshift_variant	HIGH	ACGKRL_RS23245	c.2835dupG	hypothetical protein
NZ_CP171362.1	4863194	A	AC	frameshift_variant	HIGH	ACGKRL_RS23245	c.2465dupG	hypothetical protein
NZ_CP171362.1	4863214	A	AC	frameshift_variant	HIGH	ACGKRL_RS23245	c.2445dupG	hypothetical protein
NZ_CP171362.1	4863251	TA	CCG	frameshift_variant&missense_variant	HIGH	ACGKRL_RS23245	c.2408_2409delTAinsCGG	hypothetical protein
NZ_CP171362.1	4865694	TA	GG	stop_lost&splice_region_variant	HIGH	ACGKRL_RS23250	c.2752_2753delTAinsCC	hypothetical protein
NZ_CP171362.1	4880722	TTA	CGG	upstream_gene_variant	MODIFIER	ACGKRL_RS23300	c.-4276_-4274delTAAinsCCG	peptidase inhibitor family I36 protein
NZ_CP171362.1	4899666	A	G	upstream_gene_variant	MODIFIER	ACGKRL_RS23435	c.-2408A>G	EamA family transporter
NZ_CP171362.1	4916961	T	C	synonymous_variant	LOW	ACGKRL_RS23500	c.81A>G	phosphatidylinositol-specific phospholipase C
NZ_CP171362.1	4938842	C	CCGGCCG	disruptive_inframe_insertion	MODERATE	ACGKRL_RS23565	c.476_477insCGGCCG	alpha/beta hydrolase-fold protein
NZ_CP171362.1	4979739	T	TC	upstream_gene_variant	MODIFIER	ACGKRL_RS23750	c.-3381_-3380insG	enoyl-CoA hydratase/isomerase family protein
NZ_CP171362.1	4979747	TA	CCG	upstream_gene_variant	MODIFIER	ACGKRL_RS23750	c.-3389_-3388delTAinsCGG	enoyl-CoA hydratase/isomerase family protein
NZ_CP171362.1	4983678	A	AC	frameshift_variant	HIGH	ACGKRL_RS23785	c.1123dupC	lytic transglycosylase domain-containing protein
NZ_CP171362.1	5021351	T	C	synonymous_variant	LOW	ACGKRL_RS23960	c.354A>G	hypothetical protein
NZ_CP171362.1	5041383	GG	CGGC	frameshift_variant&missense_variant	HIGH	ACGKRL_RS24055	c.140_141delGGinsCGGC	hypothetical protein
NZ_CP171362.1	5041390	C	CG	frameshift_variant	HIGH	ACGKRL_RS24055	c.148dupG	hypothetical protein
NZ_CP171362.1	5041395	T	TGCC	conservative_inframe_insertion	MODERATE	ACGKRL_RS24055	c.153_154insCCG	hypothetical protein
NZ_CP171362.1	5041421	G	CCGGC	frameshift_variant&missense_variant	HIGH	ACGKRL_RS24055	c.178delGinsCCGGC	hypothetical protein
NZ_CP171362.1	5064496	G	GGCTTCA	disruptive_inframe_insertion	MODERATE	ACGKRL_RS24175	c.1044_1049dupTGAAGC	transposase
NZ_CP171362.1	5066092	A	AC	upstream_gene_variant	MODIFIER	ACGKRL_RS24170	c.-1738_-1737insG	transposase
NZ_CP171362.1	5066346	A	AC	upstream_gene_variant	MODIFIER	ACGKRL_RS24170	c.-1992_-1991insG	transposase
NZ_CP171362.1	5081927	A	AGGGGGGCCG	upstream_gene_variant	MODIFIER	ACGKRL_RS24230	c.-4284_-4283insCGGCCCCCC	cytosine permease
NZ_CP171362.1	5110106	T	C	missense_variant	MODERATE	ACGKRL_RS24415	c.338T>C	helix-turn-helix transcriptional regulator
NZ_CP171362.1	5173393	T	C	missense_variant	MODERATE	ACGKRL_RS24700	c.317A>G	iron-siderophore ABC transporter substrate-binding protein
NZ_CP171362.1	5187939	G	GGCAGC	frameshift_variant	HIGH	ACGKRL_RS24790	c.137_138insGCTGC	GntR family transcriptional regulator
NZ_CP171362.1	5196556	C	CGGCGG	frameshift_variant	HIGH	ACGKRL_RS24830	c.180_181insCCGCC	hypothetical protein
NZ_CP171362.1	5227193	T	TGCCGG	upstream_gene_variant	MODIFIER	uvrA	c.-2765_-2764insCCGGC	excinuclease ABC subunit UvrA
NZ_CP171362.1	5227866	TTA	CGG	upstream_gene_variant	MODIFIER	uvrA	c.-3439_-3437delTAAinsCCG	excinuclease ABC subunit UvrA
NZ_CP171362.1	5227956	TTA	CGG	upstream_gene_variant	MODIFIER	uvrA	c.-3529_-3527delTAAinsCCG	excinuclease ABC subunit UvrA
NZ_CP171362.1	5245570	ATGGCCGC	GGCGGCCGCT	frameshift_variant&missense_variant	HIGH	ACGKRL_RS25050	c.886_893delATGGCCGCinsGGCGGCCGCT	UbiA family prenyltransferase
NZ_CP171362.1	5274504	A	G	missense_variant	MODERATE	ACGKRL_RS25175	c.362T>C	carbohydrate ABC transporter permease
NZ_CP171362.1	5285771	TTA	CGG	upstream_gene_variant	MODIFIER	ACGKRL_RS25215	c.-1385_-1383delTAAinsCCG	hypothetical protein
NZ_CP171362.1	5312127	G	GC	upstream_gene_variant	MODIFIER	ACGKRL_RS25310	c.-4172_-4171insG	thiamine pyrophosphate-dependent dehydrogenase E1 component subunit alpha
NZ_CP171362.1	5312153	G	GGCC	upstream_gene_variant	MODIFIER	ACGKRL_RS25310	c.-4198_-4197insGGC	thiamine pyrophosphate-dependent dehydrogenase E1 component subunit alpha
NZ_CP171362.1	5312162	C	CG	upstream_gene_variant	MODIFIER	ACGKRL_RS25310	c.-4207_-4206insC	thiamine pyrophosphate-dependent dehydrogenase E1 component subunit alpha
NZ_CP171362.1	5312344	A	AC	upstream_gene_variant	MODIFIER	ACGKRL_RS25310	c.-4389_-4388insG	thiamine pyrophosphate-dependent dehydrogenase E1 component subunit alpha
NZ_CP171362.1	5346537	A	G	missense_variant	MODERATE	ACGKRL_RS25435	c.421T>C	hypothetical protein
NZ_CP171362.1	5347625	T	TC	frameshift_variant	HIGH	ACGKRL_RS25440	c.909dupG	hypothetical protein
NZ_CP171362.1	5348687	A	AC	upstream_gene_variant	MODIFIER	ACGKRL_RS25435	c.-1731_-1730insG	hypothetical protein
NZ_CP171362.1	5348871	T	TC	upstream_gene_variant	MODIFIER	ACGKRL_RS25435	c.-1915_-1914insG	hypothetical protein
NZ_CP171362.1	5349047	T	TC	frameshift_variant	HIGH	ACGKRL_RS25445	c.792dupG	hypothetical protein
NZ_CP171362.1	5349992	A	AC	upstream_gene_variant	MODIFIER	ACGKRL_RS25435	c.-3036_-3035insG	hypothetical protein
NZ_CP171362.1	5350884	T	TC	upstream_gene_variant	MODIFIER	ACGKRL_RS25435	c.-3928_-3927insG	hypothetical protein
NZ_CP171362.1	5351042	G	GC	upstream_gene_variant	MODIFIER	ACGKRL_RS25435	c.-4086_-4085insG	hypothetical protein
NZ_CP171362.1	5363929	A	AGCCG	upstream_gene_variant	MODIFIER	ACGKRL_RS25460	c.-3894_-3893insCGGC	hypothetical protein
NZ_CP171362.1	5373037	TAA	CCG	missense_variant	MODERATE	ACGKRL_RS25485	c.4286_4288delTTAinsCGG	hypothetical protein
NZ_CP171362.1	5391149	T	TC	frameshift_variant	HIGH	ACGKRL_RS25560	c.2097dupG	hypothetical protein
NZ_CP171362.1	5393239	A	AC	frameshift_variant	HIGH	ACGKRL_RS25560	c.7dupG	hypothetical protein
NZ_CP171362.1	5393358	T	TC	frameshift_variant	HIGH	ACGKRL_RS25565	c.3153dupG	hypothetical protein
NZ_CP171362.1	5396513	T	TC	upstream_gene_variant	MODIFIER	ACGKRL_RS25560	c.-3268_-3267insG	hypothetical protein
NZ_CP171362.1	5396590	T	TC	frameshift_variant	HIGH	ACGKRL_RS25570	c.342dupG	hypothetical protein
NZ_CP171362.1	5396818	TAA	CCG	missense_variant	MODERATE	ACGKRL_RS25570	c.113_115delTTAinsCGG	hypothetical protein
NZ_CP171362.1	5396931	A	AC	frameshift_variant	HIGH	ACGKRL_RS25570	c.1dupG	hypothetical protein
NZ_CP171362.1	5397027	TAA	CCG	missense_variant	MODERATE	ACGKRL_RS25575	c.2357_2359delTTAinsCGG	hypothetical protein
NZ_CP171362.1	5397150	A	AC	frameshift_variant	HIGH	ACGKRL_RS25575	c.2235dupG	hypothetical protein
NZ_CP171362.1	5397175	C	CCG	frameshift_variant	HIGH	ACGKRL_RS25575	c.2210_2211insCG	hypothetical protein
NZ_CP171362.1	5399461	T	TC	frameshift_variant	HIGH	ACGKRL_RS25580	c.2781dupG	hypothetical protein
NZ_CP171362.1	5400306	A	G	missense_variant	MODERATE	ACGKRL_RS25580	c.1937T>C	hypothetical protein
NZ_CP171362.1	5402129	A	AGCC	disruptive_inframe_insertion	MODERATE	ACGKRL_RS25580	c.113_114insGGC	hypothetical protein
NZ_CP171362.1	5402241	A	AC	frameshift_variant	HIGH	ACGKRL_RS25580	c.1dupG	hypothetical protein
NZ_CP171362.1	5402300	A	AC	frameshift_variant	HIGH	ACGKRL_RS25585	c.2162dupG	hypothetical protein
NZ_CP171362.1	5402459	A	AC	frameshift_variant	HIGH	ACGKRL_RS25585	c.2003dupG	hypothetical protein
NZ_CP171362.1	5404441	A	AC	frameshift_variant	HIGH	ACGKRL_RS25585	c.21dupG	hypothetical protein
NZ_CP171362.1	5404490	T	TC	upstream_gene_variant	MODIFIER	ACGKRL_RS25580	c.-2249_-2248insG	hypothetical protein
NZ_CP171362.1	5404567	T	TC	frameshift_variant	HIGH	ACGKRL_RS25590	c.405dupG	hypothetical protein
NZ_CP171362.1	5404793	A	AGCC	disruptive_inframe_insertion	MODERATE	ACGKRL_RS25590	c.179_180insGGC	hypothetical protein
NZ_CP171362.1	5404943	A	AC	frameshift_variant	HIGH	ACGKRL_RS25590	c.29dupG	hypothetical protein
NZ_CP171362.1	5405075	T	TC	frameshift_variant	HIGH	ACGKRL_RS25595	c.204dupG	hypothetical protein
NZ_CP171362.1	5405263	C	T	missense_variant	MODERATE	ACGKRL_RS25595	c.17G>A	hypothetical protein
NZ_CP171362.1	5405322	TC	T	frameshift_variant	HIGH	ACGKRL_RS25600	c.1890delG	hypothetical protein
NZ_CP171362.1	5405327	CG	C	frameshift_variant	HIGH	ACGKRL_RS25600	c.1885delC	hypothetical protein
NZ_CP171362.1	5406986	A	AC	frameshift_variant	HIGH	ACGKRL_RS25600	c.226dupG	hypothetical protein
NZ_CP171362.1	5407265	T	TC	frameshift_variant	HIGH	ACGKRL_RS25605	c.192dupG	hypothetical protein
NZ_CP171362.1	5407484	TA	CCGG	frameshift_variant&missense_variant	HIGH	ACGKRL_RS25610	c.112_113delTAinsCCGG	hypothetical protein
NZ_CP171362.1	5407595	A	AC	frameshift_variant	HIGH	ACGKRL_RS25610	c.1dupG	hypothetical protein
NZ_CP171362.1	5407839	AA	G	frameshift_variant&missense_variant	HIGH	ACGKRL_RS25615	c.4299_4300delTTinsC	hypothetical protein
NZ_CP171362.1	5410358	A	AC	frameshift_variant	HIGH	ACGKRL_RS25615	c.1780dupG	hypothetical protein
NZ_CP171362.1	5410408	T	TC	frameshift_variant	HIGH	ACGKRL_RS25615	c.1730dupG	hypothetical protein
NZ_CP171362.1	5410537	A	AC	frameshift_variant	HIGH	ACGKRL_RS25615	c.1601dupG	hypothetical protein
NZ_CP171362.1	5411981	TAA	CCG	missense_variant	MODERATE	ACGKRL_RS25615	c.156_158delTTAinsCGG	hypothetical protein
NZ_CP171362.1	5412140	T	TC	upstream_gene_variant	MODIFIER	ACGKRL_RS25600	c.-4929_-4928insG	hypothetical protein
NZ_CP171362.1	5412217	T	TC	frameshift_variant	HIGH	ACGKRL_RS25620	c.342dupG	hypothetical protein
NZ_CP171362.1	5412823	C	CG	frameshift_variant	HIGH	ACGKRL_RS25625	c.971dupC	hypothetical protein
NZ_CP171362.1	5414146	C	CT	frameshift_variant	HIGH	ACGKRL_RS25640	c.2759dupA	hypothetical protein
NZ_CP171362.1	5416975	C	CG	frameshift_variant	HIGH	ACGKRL_RS25645	c.112dupC	hypothetical protein
NZ_CP171362.1	5417086	A	AC	frameshift_variant	HIGH	ACGKRL_RS25645	c.1dupG	hypothetical protein
NZ_CP171362.1	5417123	A	AC	upstream_gene_variant	MODIFIER	ACGKRL_RS25615	c.-4986_-4985insG	hypothetical protein
NZ_CP171362.1	5417304	A	AC	frameshift_variant	HIGH	ACGKRL_RS25650	c.278dupG	hypothetical protein
NZ_CP171362.1	5417684	C	CCA	frameshift_variant	HIGH	ACGKRL_RS25655	c.1576_1577insTG	hypothetical protein
NZ_CP171362.1	5419441	A	AC	frameshift_variant	HIGH	ACGKRL_RS25660	c.1dupG	hypothetical protein
NZ_CP171362.1	5419659	A	AC	frameshift_variant	HIGH	ACGKRL_RS25665	c.1973dupG	hypothetical protein
NZ_CP171362.1	5421670	T	TC	frameshift_variant	HIGH	ACGKRL_RS25670	c.656dupG	hypothetical protein
NZ_CP171362.1	5421693	T	TC	frameshift_variant	HIGH	ACGKRL_RS25670	c.633dupG	hypothetical protein
NZ_CP171362.1	5422342	A	AC	frameshift_variant	HIGH	ACGKRL_RS25675	c.2361dupG	hypothetical protein
NZ_CP171362.1	5422502	C	CG	frameshift_variant	HIGH	ACGKRL_RS25675	c.2201dupC	hypothetical protein
NZ_CP171362.1	5424477	A	AC	frameshift_variant	HIGH	ACGKRL_RS25675	c.226dupG	hypothetical protein
NZ_CP171362.1	5424756	T	TC	frameshift_variant	HIGH	ACGKRL_RS25680	c.192dupG	hypothetical protein
NZ_CP171362.1	5424975	C	CCG	frameshift_variant	HIGH	ACGKRL_RS25685	c.121_122insCG	hypothetical protein
NZ_CP171362.1	5425124	A	AC	frameshift_variant	HIGH	ACGKRL_RS25690	c.946dupG	hypothetical protein
NZ_CP171362.1	5426063	T	TC	frameshift_variant	HIGH	ACGKRL_RS25690	c.7dupG	hypothetical protein
NZ_CP171362.1	5426089	CG	C	upstream_gene_variant	MODIFIER	ACGKRL_RS25665	c.-4458delC	hypothetical protein
NZ_CP171362.1	5430016	C	CG	upstream_gene_variant	MODIFIER	ACGKRL_RS25685	c.-4921_-4920insC	hypothetical protein
NZ_CP171362.1	5430138	GTAA	CCG	frameshift_variant&missense_variant	HIGH	ACGKRL_RS25710	c.513_516delTTACinsCGG	toxin glutamine deamidase domain-containing protein
NZ_CP171362.1	5431586	T	TC	frameshift_variant	HIGH	ACGKRL_RS25720	c.201dupG	hypothetical protein
NZ_CP171362.1	5431814	C	CCG	frameshift_variant	HIGH	ACGKRL_RS25725	c.793_794insCG	hypothetical protein
NZ_CP171362.1	5431963	A	AC	frameshift_variant	HIGH	ACGKRL_RS25725	c.644dupG	hypothetical protein
NZ_CP171362.1	5431984	A	AC	frameshift_variant	HIGH	ACGKRL_RS25725	c.623dupG	hypothetical protein
NZ_CP171362.1	5432094	A	AC	frameshift_variant	HIGH	ACGKRL_RS25725	c.513dupG	hypothetical protein
NZ_CP171362.1	5432563	T	TC	frameshift_variant	HIGH	ACGKRL_RS25725	c.44dupG	hypothetical protein
NZ_CP171362.1	5432927	T	TCG	frameshift_variant	HIGH	ACGKRL_RS25730	c.730_731insCG	hypothetical protein
NZ_CP171362.1	5433671	T	TC	upstream_gene_variant	MODIFIER	ACGKRL_RS25700	c.-4820_-4819insG	hypothetical protein
NZ_CP171362.1	5433781	T	TC	upstream_gene_variant	MODIFIER	ACGKRL_RS25700	c.-4930_-4929insG	hypothetical protein
NZ_CP171362.1	5433812	T	TC	upstream_gene_variant	MODIFIER	ACGKRL_RS25700	c.-4961_-4960insG	hypothetical protein
NZ_CP171362.1	5433878	G	GC	upstream_gene_variant	MODIFIER	ACGKRL_RS25705	c.-3877_-3876insG	YrhB family protein
NZ_CP171362.1	5434006	T	TC	frameshift_variant	HIGH	ACGKRL_RS25735	c.333dupG	toxin glutamine deamidase domain-containing protein
NZ_CP171362.1	5434376	A	AC	frameshift_variant	HIGH	ACGKRL_RS25740	c.559dupG	hypothetical protein
NZ_CP171362.1	5434961	T	TC	frameshift_variant	HIGH	ACGKRL_RS25745	c.1938dupG	hypothetical protein
NZ_CP171362.1	5436973	A	AC	upstream_gene_variant	MODIFIER	ACGKRL_RS25725	c.-4367_-4366insG	hypothetical protein
NZ_CP171362.1	5436996	T	TC	upstream_gene_variant	MODIFIER	ACGKRL_RS25725	c.-4390_-4389insG	hypothetical protein
NZ_CP171362.1	5437019	T	TC	upstream_gene_variant	MODIFIER	ACGKRL_RS25725	c.-4413_-4412insG	hypothetical protein
NZ_CP171362.1	5437052	T	TC	upstream_gene_variant	MODIFIER	ACGKRL_RS25725	c.-4446_-4445insG	hypothetical protein
NZ_CP171362.1	5439389	T	TC	frameshift_variant	HIGH	ACGKRL_RS25755	c.197dupG	hypothetical protein
NZ_CP171362.1	5439412	T	TC	frameshift_variant	HIGH	ACGKRL_RS25755	c.174dupG	hypothetical protein
NZ_CP171362.1	5439639	T	TC	frameshift_variant	HIGH	ACGKRL_RS25760	c.201dupG	hypothetical protein
NZ_CP171362.1	5439867	C	CCG	frameshift_variant	HIGH	ACGKRL_RS25765	c.145_146insCG	hypothetical protein
NZ_CP171362.1	5441666	T	C	missense_variant	MODERATE	ACGKRL_RS25770	c.448A>G	hypothetical protein
NZ_CP171362.1	5442156	C	CT	frameshift_variant	HIGH	ACGKRL_RS25775	c.349dupA	hypothetical protein
NZ_CP171362.1	5442462	A	AC	frameshift_variant	HIGH	ACGKRL_RS25775	c.43dupG	hypothetical protein
NZ_CP171362.1	5442485	T	TC	frameshift_variant	HIGH	ACGKRL_RS25775	c.20dupG	hypothetical protein
NZ_CP171362.1	5442583	G	GC	upstream_gene_variant	MODIFIER	ACGKRL_RS25750	c.-3233_-3232insG	hypothetical protein
NZ_CP171362.1	5442711	T	TC	frameshift_variant	HIGH	ACGKRL_RS25780	c.807dupG	hypothetical protein
NZ_CP171362.1	5443525	C	CG	frameshift_variant	HIGH	ACGKRL_RS25785	c.732dupC	hypothetical protein
NZ_CP171362.1	5443551	G	GC	frameshift_variant	HIGH	ACGKRL_RS25785	c.706dupG	hypothetical protein
NZ_CP171362.1	5444314	C	CATTTTTT	frameshift_variant	HIGH	ACGKRL_RS25790	c.557_558insAAAAAAT	hypothetical protein
NZ_CP171362.1	5444822	T	G	missense_variant	MODERATE	ACGKRL_RS25790	c.50A>C	hypothetical protein
NZ_CP171362.1	5444845	G	C	missense_variant	MODERATE	ACGKRL_RS25790	c.27C>G	hypothetical protein
NZ_CP171362.1	5449634	G	GC	frameshift_variant	HIGH	ACGKRL_RS25810	c.180dupG	hypothetical protein
NZ_CP171362.1	5449807	A	AC	frameshift_variant	HIGH	ACGKRL_RS25810	c.7dupG	hypothetical protein
NZ_CP171362.1	5449979	A	ACCG	disruptive_inframe_insertion	MODERATE	ACGKRL_RS25815	c.9_11dupCGG	hypothetical protein
NZ_CP171362.1	5450000	G	GC	upstream_gene_variant	MODIFIER	ACGKRL_RS25795	c.-3679_-3678insG	hypothetical protein
NZ_CP171362.1	5450357	C	CG	upstream_gene_variant	MODIFIER	ACGKRL_RS25795	c.-4036_-4035insC	hypothetical protein
NZ_CP171362.1	5450416	T	TC	frameshift_variant	HIGH	ACGKRL_RS25820	c.1078_1079insG	hypothetical protein
NZ_CP171362.1	5452327	C	CGCCGG	frameshift_variant	HIGH	ACGKRL_RS25830	c.2247_2248insCCGGC	hypothetical protein
NZ_CP171362.1	5452346	C	CG	frameshift_variant	HIGH	ACGKRL_RS25830	c.2228dupC	hypothetical protein
NZ_CP171362.1	5454612	T	TC	frameshift_variant	HIGH	ACGKRL_RS25835	c.146dupG	hypothetical protein
NZ_CP171362.1	5454639	C	CG	frameshift_variant	HIGH	ACGKRL_RS25835	c.119dupC	hypothetical protein
NZ_CP171362.1	5454760	T	TC	upstream_gene_variant	MODIFIER	ACGKRL_RS25810	c.-4947_-4946insG	hypothetical protein
NZ_CP171362.1	5454837	T	TC	frameshift_variant	HIGH	ACGKRL_RS25840	c.402dupG	hypothetical protein
NZ_CP171362.1	5455264	A	AGCCG	frameshift_variant	HIGH	ACGKRL_RS25845	c.291_292insCGGC	hypothetical protein
NZ_CP171362.1	5455345	T	TC	frameshift_variant	HIGH	ACGKRL_RS25845	c.210dupG	hypothetical protein
NZ_CP171362.1	5456295	GTTCCTTCTGT	G	frameshift_variant	HIGH	ACGKRL_RS25850	c.1668_1677delACAGAAGGAA	hypothetical protein
NZ_CP171362.1	5456327	G	GTGCGCCACCT	frameshift_variant	HIGH	ACGKRL_RS25850	c.1645_1646insAGGTGGCGCA	hypothetical protein
NZ_CP171362.1	5458010	T	TC	frameshift_variant	HIGH	ACGKRL_RS25855	c.173dupG	hypothetical protein
NZ_CP171362.1	5458041	T	TC	frameshift_variant	HIGH	ACGKRL_RS25855	c.142dupG	hypothetical protein
NZ_CP171362.1	5458236	T	TC	frameshift_variant	HIGH	ACGKRL_RS25860	c.330dupG	toxin glutamine deamidase domain-containing protein
NZ_CP171362.1	5458453	A	AGCC	disruptive_inframe_insertion	MODERATE	ACGKRL_RS25860	c.113_114insGGC	toxin glutamine deamidase domain-containing protein
NZ_CP171362.1	5458565	A	AC	frameshift_variant	HIGH	ACGKRL_RS25860	c.1dupG	toxin glutamine deamidase domain-containing protein
NZ_CP171362.1	5458624	A	AC	frameshift_variant	HIGH	ACGKRL_RS25865	c.1380dupG	hypothetical protein
NZ_CP171362.1	5460017	A	AC	upstream_gene_variant	MODIFIER	ACGKRL_RS25840	c.-4779_-4778insG	hypothetical protein
NZ_CP171362.1	5460065	T	TC	upstream_gene_variant	MODIFIER	ACGKRL_RS25840	c.-4827_-4826insG	hypothetical protein
NZ_CP171362.1	5460163	G	GC	upstream_gene_variant	MODIFIER	ACGKRL_RS25840	c.-4925_-4924insG	hypothetical protein
NZ_CP171362.1	5460291	T	TC	frameshift_variant	HIGH	ACGKRL_RS25870	c.438dupG	toxin glutamine deamidase domain-containing protein
NZ_CP171362.1	5460844	T	TC	frameshift_variant	HIGH	ACGKRL_RS25875	c.1942dupG	hypothetical protein
NZ_CP171362.1	5463227	G	GC	frameshift_variant	HIGH	ACGKRL_RS25880	c.400dupG	hypothetical protein
NZ_CP171362.1	5467841	T	TC	frameshift_variant	HIGH	ACGKRL_RS25905	c.204dupG	hypothetical protein
NZ_CP171362.1	5468072	C	CCG	frameshift_variant	HIGH	ACGKRL_RS25910	c.178_179insCG	hypothetical protein
NZ_CP171362.1	5468243	A	AC	frameshift_variant	HIGH	ACGKRL_RS25910	c.7dupG	hypothetical protein
NZ_CP171362.1	5470213	A	AC	upstream_gene_variant	MODIFIER	ACGKRL_RS25885	c.-4723_-4722insG	hypothetical protein
NZ_CP171362.1	5470260	T	TC	upstream_gene_variant	MODIFIER	ACGKRL_RS25885	c.-4770_-4769insG	hypothetical protein
NZ_CP171362.1	5471497	T	TC	frameshift_variant	HIGH	ACGKRL_RS25915	c.822dupG	toxin glutamine deamidase domain-containing protein
NZ_CP171362.1	5473590	T	TC	frameshift_variant	HIGH	ACGKRL_RS25930	c.675dupG	hypothetical protein
NZ_CP171362.1	5474321	TA	GG	stop_lost&splice_region_variant	HIGH	ACGKRL_RS25935	c.283_284delTAinsCC	hypothetical protein
NZ_CP171362.1	5474633	TA	G	frameshift_variant&synonymous_variant	HIGH	ACGKRL_RS25940	c.179_180delTAinsC	hypothetical protein
NZ_CP171362.1	5476381	T	TC	frameshift_variant	HIGH	ACGKRL_RS25945	c.631dupG	hypothetical protein
NZ_CP171362.1	5476521	AA	G	frameshift_variant&synonymous_variant	HIGH	ACGKRL_RS25945	c.491_492delTTinsC	hypothetical protein
NZ_CP171362.1	5477042	A	G	upstream_gene_variant	MODIFIER	ACGKRL_RS25915	c.-4723T>C	toxin glutamine deamidase domain-containing protein
NZ_CP171362.1	5477123	T	TC	frameshift_variant	HIGH	ACGKRL_RS25950	c.1410dupG	hypothetical protein
NZ_CP171362.1	5478571	T	TC	upstream_gene_variant	MODIFIER	ACGKRL_RS25930	c.-4307_-4306insG	hypothetical protein
NZ_CP171362.1	5478707	C	CG	frameshift_variant	HIGH	ACGKRL_RS25955	c.493dupC	hypothetical protein
NZ_CP171362.1	5479021	C	A	synonymous_variant	LOW	ACGKRL_RS25955	c.180G>T	hypothetical protein
NZ_CP171362.1	5479348	A	AC	frameshift_variant	HIGH	ACGKRL_RS25960	c.145dupG	hypothetical protein
NZ_CP171362.1	5479393	C	CGCCG	frameshift_variant	HIGH	ACGKRL_RS25960	c.100_101insCGGC	hypothetical protein
NZ_CP171362.1	5480739	T	TC	upstream_gene_variant	MODIFIER	ACGKRL_RS25945	c.-3728_-3727insG	hypothetical protein
NZ_CP171362.1	5480966	T	TC	frameshift_variant	HIGH	ACGKRL_RS25970	c.333dupG	hypothetical protein
NZ_CP171362.1	5481298	A	AC	frameshift_variant	HIGH	ACGKRL_RS25970	c.1dupG	hypothetical protein
NZ_CP171362.1	5481385	A	G	missense_variant	MODERATE	ACGKRL_RS25975	c.1532T>C	hypothetical protein
NZ_CP171362.1	5482872	T	TC	frameshift_variant	HIGH	ACGKRL_RS25975	c.44dupG	hypothetical protein
NZ_CP171362.1	5483676	T	TC	upstream_gene_variant	MODIFIER	ACGKRL_RS25955	c.-4477_-4476insG	hypothetical protein
NZ_CP171362.1	5483753	T	TC	frameshift_variant	HIGH	ACGKRL_RS25985	c.399dupG	hypothetical protein
NZ_CP171362.1	5484145	A	AC	frameshift_variant	HIGH	ACGKRL_RS25985	c.7dupG	hypothetical protein
NZ_CP171362.1	5488323	A	AC	frameshift_variant	HIGH	ACGKRL_RS25990	c.43dupG	hypothetical protein
NZ_CP171362.1	5488346	T	TC	frameshift_variant	HIGH	ACGKRL_RS25990	c.20dupG	hypothetical protein
NZ_CP171362.1	5488369	T	TC	frameshift_variant	HIGH	ACGKRL_RS25995	c.385dupG	hypothetical protein
NZ_CP171362.1	5488381	T	TC	frameshift_variant	HIGH	ACGKRL_RS25995	c.373dupG	hypothetical protein
NZ_CP171362.1	5488399	T	TC	frameshift_variant	HIGH	ACGKRL_RS25995	c.355dupG	hypothetical protein
NZ_CP171362.1	5492419	C	CT	upstream_gene_variant	MODIFIER	ACGKRL_RS25990	c.-4054_-4053insA	hypothetical protein
NZ_CP171362.1	5492596	T	TC	upstream_gene_variant	MODIFIER	ACGKRL_RS25990	c.-4231_-4230insG	hypothetical protein
NZ_CP171362.1	5492991	TA	GG	stop_lost&splice_region_variant	HIGH	ACGKRL_RS26010	c.2116_2117delTAinsCC	hypothetical protein
NZ_CP171362.1	5498477	GCCCGGC	CAGCGG	frameshift_variant&missense_variant	HIGH	ACGKRL_RS26035	c.1870_1876delGCCGGGCinsCCGCTG	hypothetical protein
NZ_CP171362.1	5498491	GG	TC	missense_variant	MODERATE	ACGKRL_RS26035	c.1861_1862delCCinsGA	hypothetical protein
NZ_CP171362.1	5498521	C	A	missense_variant	MODERATE	ACGKRL_RS26035	c.1832G>T	hypothetical protein
NZ_CP171362.1	5500340	C	CCA	frameshift_variant	HIGH	ACGKRL_RS26035	c.12_13insTG	hypothetical protein
NZ_CP171362.1	5501611	C	CT	upstream_gene_variant	MODIFIER	ACGKRL_RS26020	c.-4660_-4659insA	YrhB domain-containing protein
NZ_CP171362.1	5501764	A	AC	upstream_gene_variant	MODIFIER	ACGKRL_RS26020	c.-4813_-4812insG	YrhB domain-containing protein
NZ_CP171362.1	5501787	T	TC	upstream_gene_variant	MODIFIER	ACGKRL_RS26020	c.-4836_-4835insG	YrhB domain-containing protein
NZ_CP171362.1	5501810	T	TC	upstream_gene_variant	MODIFIER	ACGKRL_RS26020	c.-4859_-4858insG	YrhB domain-containing protein
NZ_CP171362.1	5501835	G	GC	upstream_gene_variant	MODIFIER	ACGKRL_RS26020	c.-4884_-4883insG	YrhB domain-containing protein
NZ_CP171362.1	5501919	C	T	upstream_gene_variant	MODIFIER	ACGKRL_RS26020	c.-4967G>A	YrhB domain-containing protein
NZ_CP171362.1	5502263	A	AGCCG	frameshift_variant	HIGH	ACGKRL_RS26045	c.112_113insCGGC	hypothetical protein
NZ_CP171362.1	5502412	A	AC	frameshift_variant	HIGH	ACGKRL_RS26050	c.1204dupG	hypothetical protein
NZ_CP171362.1	5505643	A	AC	frameshift_variant	HIGH	ACGKRL_RS26060	c.221dupG	hypothetical protein
NZ_CP171362.1	5505666	T	TC	frameshift_variant	HIGH	ACGKRL_RS26060	c.198dupG	hypothetical protein
NZ_CP171362.1	5505917	T	TC	frameshift_variant	HIGH	ACGKRL_RS26065	c.114dupG	hypothetical protein
NZ_CP171362.1	5508591	T	TC	frameshift_variant	HIGH	ACGKRL_RS26075	c.2184dupG	hypothetical protein
NZ_CP171362.1	5510974	G	GC	frameshift_variant	HIGH	ACGKRL_RS26080	c.2548dupG	hypothetical protein
NZ_CP171362.1	5523458	A	AC	frameshift_variant	HIGH	ACGKRL_RS26105	c.1dupG	hypothetical protein
NZ_CP171362.1	5524606	A	AC	upstream_gene_variant	MODIFIER	ACGKRL_RS26105	c.-1148_-1147insG	hypothetical protein
NZ_CP171362.1	5524659	C	CCG	upstream_gene_variant	MODIFIER	ACGKRL_RS26105	c.-1201_-1200insCG	hypothetical protein
NZ_CP171362.1	5524729	G	GC	upstream_gene_variant	MODIFIER	ACGKRL_RS26105	c.-1271_-1270insG	hypothetical protein
NZ_CP171362.1	5524857	T	TC	frameshift_variant	HIGH	ACGKRL_RS26115	c.333dupG	hypothetical protein
NZ_CP171362.1	5525227	A	AC	frameshift_variant	HIGH	ACGKRL_RS26120	c.1813dupG	hypothetical protein
NZ_CP171362.1	5527096	G	GC	frameshift_variant	HIGH	ACGKRL_RS26125	c.2153dupG	hypothetical protein
NZ_CP171362.1	5527140	A	AC	frameshift_variant	HIGH	ACGKRL_RS26125	c.2109dupG	hypothetical protein
NZ_CP171362.1	5529161	A	AC	frameshift_variant	HIGH	ACGKRL_RS26125	c.88dupG	hypothetical protein
NZ_CP171362.1	5529184	T	TC	frameshift_variant	HIGH	ACGKRL_RS26125	c.65dupG	hypothetical protein
NZ_CP171362.1	5529207	T	TC	frameshift_variant	HIGH	ACGKRL_RS26125	c.42dupG	hypothetical protein
NZ_CP171362.1	5541222	T	C	missense_variant	MODERATE	ACGKRL_RS26160	c.1423A>G	hypothetical protein
NZ_CP171362.1	5544267	G	GC	frameshift_variant	HIGH	ACGKRL_RS26170	c.1247dupG	hypothetical protein
NZ_CP171362.1	5547807	TAA	CCG	missense_variant	MODERATE	ACGKRL_RS26175	c.3158_3160delTTAinsCGG	hypothetical protein
NZ_CP171362.1	5555653	TAA	CCG	missense_variant	MODERATE	ACGKRL_RS26195	c.2099_2101delTTAinsCGG	hypothetical protein
NZ_CP171362.1	5560119	T	TC	upstream_gene_variant	MODIFIER	ACGKRL_RS26195	c.-2367_-2366insG	hypothetical protein
NZ_CP171362.1	5560545	A	AC	frameshift_variant	HIGH	ACGKRL_RS26210	c.1713dupG	hypothetical protein
NZ_CP171362.1	5560678	A	AC	frameshift_variant	HIGH	ACGKRL_RS26210	c.1580dupG	hypothetical protein
NZ_CP171362.1	5564655	C	CG	frameshift_variant	HIGH	ACGKRL_RS26225	c.417dupC	hypothetical protein
NZ_CP171362.1	5568037	T	TC	frameshift_variant	HIGH	ACGKRL_RS26235	c.231dupG	hypothetical protein
NZ_CP171362.1	5568276	TAA	CG	upstream_gene_variant	MODIFIER	ACGKRL_RS26220	c.-3634_-3632delTTAinsCG	hypothetical protein
NZ_CP171362.1	5568408	A	AC	frameshift_variant	HIGH	ACGKRL_RS26240	c.477dupG	hypothetical protein
NZ_CP171362.1	5568429	A	AC	frameshift_variant	HIGH	ACGKRL_RS26240	c.456dupG	hypothetical protein
NZ_CP171362.1	5568956	G	GC	frameshift_variant	HIGH	ACGKRL_RS26245	c.503dupG	hypothetical protein
NZ_CP171362.1	5568979	T	TC	frameshift_variant	HIGH	ACGKRL_RS26245	c.480dupG	hypothetical protein
NZ_CP171362.1	5569467	TA	CG	stop_lost&splice_region_variant	HIGH	ACGKRL_RS26250	c.5011_5012delTAinsCG	hypothetical protein
NZ_CP171362.1	5571883	TAA	CCG	missense_variant	MODERATE	ACGKRL_RS26250	c.2594_2596delTTAinsCGG	hypothetical protein
NZ_CP171362.1	5579795	G	GC	frameshift_variant	HIGH	ACGKRL_RS26270	c.252dupG	hypothetical protein
NZ_CP171362.1	5580104	T	TC	frameshift_variant	HIGH	ACGKRL_RS26275	c.1871dupG	hypothetical protein
NZ_CP171362.1	5580544	TAA	CCG	missense_variant	MODERATE	ACGKRL_RS26275	c.1430_1432delTTAinsCGG	hypothetical protein
NZ_CP171362.1	5582085	T	TC	upstream_gene_variant	MODIFIER	ACGKRL_RS26260	c.-4518_-4517insG	hypothetical protein
NZ_CP171362.1	5589671	A	AGCCG	upstream_gene_variant	MODIFIER	ACGKRL_RS26285	c.-20_-19insCGGC	hypothetical protein
NZ_CP171362.1	5589863	T	TC	frameshift_variant	HIGH	ACGKRL_RS26290	c.2109dupG	hypothetical protein
NZ_CP171362.1	5596906	TAA	CCG	missense_variant	MODERATE	ACGKRL_RS26295	c.14333_14335delTTAinsCGG	hypothetical protein
NZ_CP171362.1	5613768	A	AC	upstream_gene_variant	MODIFIER	ACGKRL_RS26295	c.-2529_-2528insG	hypothetical protein
NZ_CP171362.1	5614976	A	G	missense_variant	MODERATE	ACGKRL_RS26305	c.46T>C	YbaB/EbfC family nucleoid-associated protein
NZ_CP171362.1	5622225	TAA	CCG	missense_variant	MODERATE	eccD	c.46_48delTTAinsCGG	type VII secretion integral membrane protein EccD
NZ_CP171362.1	5625626	TAA	CCG	upstream_gene_variant	MODIFIER	eccB	c.-4811_-4809delTTAinsCGG	type VII secretion protein EccB
NZ_CP171362.1	5641460	G	GC	frameshift_variant	HIGH	ACGKRL_RS26415	c.853dupG	hypothetical protein
NZ_CP171362.1	5642313	C	CG	upstream_gene_variant	MODIFIER	ACGKRL_RS26405	c.-1599_-1598insC	helix-turn-helix domain-containing protein
NZ_CP171362.1	5643045	G	GC	frameshift_variant	HIGH	ACGKRL_RS26420	c.5890dupG	protein-glutamine glutaminase family protein
NZ_CP171362.1	5658121	T	TC	frameshift_variant	HIGH	ACGKRL_RS26435	c.5169dupG	hypothetical protein
NZ_CP171362.1	5658483	TAA	CCG	missense_variant	MODERATE	ACGKRL_RS26435	c.4806_4808delTTAinsCGG	hypothetical protein
NZ_CP171362.1	5662902	TAA	CCG	missense_variant	MODERATE	ACGKRL_RS26435	c.387_389delTTAinsCGG	hypothetical protein
NZ_CP171362.1	5663319	G	GC	upstream_gene_variant	MODIFIER	ACGKRL_RS26435	c.-30_-29insG	hypothetical protein
NZ_CP171362.1	5663434	G	GC	frameshift_variant	HIGH	ACGKRL_RS26440	c.14614dupG	hypothetical protein
NZ_CP171362.1	5665055	TAA	CCG	missense_variant	MODERATE	ACGKRL_RS26440	c.12992_12994delTTAinsCGG	hypothetical protein
NZ_CP171362.1	5676686	TTA	CGG	missense_variant	MODERATE	ACGKRL_RS26440	c.1361_1363delTAAinsCCG	hypothetical protein
NZ_CP171362.1	5685146	TAA	CCG	missense_variant	MODERATE	ACGKRL_RS26460	c.50_52delTAAinsCCG	response regulator transcription factor
NZ_CP171362.1	5699079	TTA	CGG	missense_variant	MODERATE	ACGKRL_RS26475	c.1409_1411delTAAinsCCG	PfaD family polyunsaturated fatty acid/polyketide biosynthesis protein
NZ_CP171362.1	5703761	TTA	CGG	missense_variant	MODERATE	ACGKRL_RS26480	c.221_223delTAAinsCCG	FAD-dependent oxidoreductase
NZ_CP171362.1	5704173	TTA	CGG	missense_variant	MODERATE	ACGKRL_RS26485	c.1601_1603delTAAinsCCG	fatty acyl-AMP ligase
NZ_CP171362.1	5704346	TTA	CGG	missense_variant	MODERATE	ACGKRL_RS26485	c.1428_1430delTAAinsCCG	fatty acyl-AMP ligase
NZ_CP171362.1	5716659	TTA	CGG	upstream_gene_variant	MODIFIER	ACGKRL_RS26510	c.-4321_-4319delTAAinsCCG	alcohol dehydrogenase catalytic domain-containing protein
NZ_CP171362.1	5720228	TTA	CGG	missense_variant	MODERATE	ACGKRL_RS26545	c.1283_1285delTTAinsCGG	acetolactate synthase large subunit
NZ_CP171362.1	5735217	TTA	CGG	missense_variant	MODERATE	ACGKRL_RS26605	c.14_16delTTAinsCGG	iron-containing alcohol dehydrogenase
NZ_CP171362.1	5745632	TTA	CGG	missense_variant	MODERATE	ACGKRL_RS26635	c.71_73delTAAinsCCG	FAD binding domain-containing protein
NZ_CP171362.1	5749632	TTA	CGG	missense_variant	MODERATE	ACGKRL_RS26660	c.813_815delTAAinsCCG	beta-ketoacyl synthase N-terminal-like domain-containing protein
NZ_CP171362.1	5761129	A	G	synonymous_variant	LOW	tal	c.69A>G	transaldolase
NZ_CP171362.1	5762095	A	G	synonymous_variant	LOW	tal	c.1035A>G	transaldolase
NZ_CP171362.1	5765130	A	G	upstream_gene_variant	MODIFIER	ACGKRL_RS26735	c.-86T>C	magnesium and cobalt transport protein CorA
NZ_CP171362.1	5796101	T	TC	upstream_gene_variant	MODIFIER	ACGKRL_RS26865	c.-2779_-2778insG	PP2C family protein-serine/threonine phosphatase
NZ_CP171362.1	5808590	TTA	CGG	missense_variant	MODERATE	ACGKRL_RS26935	c.425_427delTAAinsCCG	type III PLP-dependent enzyme
NZ_CP171362.1	5835014	TAA	CCG	upstream_gene_variant	MODIFIER	ACGKRL_RS27025	c.-4787_-4785delTTAinsCGG	biotin-dependent carboxyltransferase family protein
NZ_CP171362.1	5841720	C	CG	upstream_gene_variant	MODIFIER	ACGKRL_RS27065	c.-3465_-3464insC	class F sortase
NZ_CP171362.1	5841735	TA	GCCGG	upstream_gene_variant	MODIFIER	ACGKRL_RS27065	c.-3480_-3479delTAinsCCGGC	class F sortase
NZ_CP171362.1	5848326	A	G	synonymous_variant	LOW	ACGKRL_RS27120	c.594T>C	class I SAM-dependent methyltransferase
NZ_CP171362.1	5850431	A	G	missense_variant	MODERATE	ACGKRL_RS27130	c.808A>G	rhodanese-like domain-containing protein
NZ_CP171362.1	5878408	TAA	CCG	missense_variant	MODERATE	ACGKRL_RS27285	c.180_182delTTAinsCGG	cytochrome P450
NZ_CP171362.1	5888119	A	G	stop_lost&splice_region_variant	HIGH	ACGKRL_RS27330	c.847T>C	ABC transporter substrate-binding protein
NZ_CP171362.1	5904008	A	G	missense_variant	MODERATE	ACGKRL_RS27400	c.277A>G	L-idonate 5-dehydrogenase
NZ_CP171362.1	5922829	TTA	CGG	missense_variant	MODERATE	ACGKRL_RS27485	c.267_269delTAAinsCCG	hypothetical protein
NZ_CP171362.1	5932502	A	G	upstream_gene_variant	MODIFIER	ACGKRL_RS27500	c.-4893T>C	ABC transporter ATP-binding protein
NZ_CP171362.1	5947579	TA	CGG	frameshift_variant&missense_variant	HIGH	ACGKRL_RS27590	c.39_40delTAinsCCG	LacI family DNA-binding transcriptional regulator
NZ_CP171362.1	5947603	G	GC	frameshift_variant	HIGH	ACGKRL_RS27590	c.15dupG	LacI family DNA-binding transcriptional regulator
NZ_CP171362.1	5961913	TAA	CCG	missense_variant	MODERATE	ACGKRL_RS27665	c.26_28delTTAinsCGG	glycosyl hydrolase
NZ_CP171362.1	5962654	CG	TGCCGGC	upstream_gene_variant	MODIFIER	ACGKRL_RS27645	c.-4942_-4941delCGinsGCCGGCA	FAD-dependent oxidoreductase
NZ_CP171362.1	5962679	C	CGG	upstream_gene_variant	MODIFIER	ACGKRL_RS27645	c.-4967_-4966insCC	FAD-dependent oxidoreductase
NZ_CP171362.1	5985124	A	AC	frameshift_variant	HIGH	ACGKRL_RS27755	c.1dupG	hypothetical protein
NZ_CP171362.1	5985443	A	AC	upstream_gene_variant	MODIFIER	ACGKRL_RS27750	c.-2276_-2275insG	hypothetical protein
NZ_CP171362.1	5989734	A	GG	frameshift_variant&synonymous_variant	HIGH	ACGKRL_RS27765	c.4863delTinsCC	hypothetical protein
NZ_CP171362.1	5994673	TA	CGG	frameshift_variant&missense_variant	HIGH	ACGKRL_RS27770	c.669_670delTAinsCCG	hypothetical protein
NZ_CP171362.1	5997176	T	TGCCG	frameshift_variant	HIGH	ACGKRL_RS27780	c.621_624dupCGGC	hypothetical protein
NZ_CP171362.1	5997882	T	TC	frameshift_variant	HIGH	ACGKRL_RS27785	c.309dupG	hypothetical protein
NZ_CP171362.1	5998193	T	TC	frameshift_variant	HIGH	ACGKRL_RS27790	c.306dupG	hypothetical protein
NZ_CP171362.1	5998501	T	TC	frameshift_variant	HIGH	ACGKRL_RS27795	c.150dupG	hypothetical protein
NZ_CP171362.1	5998653	T	TC	frameshift_variant	HIGH	ACGKRL_RS27800	c.150dupG	hypothetical protein
NZ_CP171362.1	5998805	T	TC	frameshift_variant	HIGH	ACGKRL_RS27805	c.153dupG	hypothetical protein
NZ_CP171362.1	5998960	T	TC	frameshift_variant	HIGH	ACGKRL_RS27810	c.153dupG	hypothetical protein
NZ_CP171362.1	5999115	T	TC	frameshift_variant	HIGH	ACGKRL_RS27815	c.1260dupG	hypothetical protein
NZ_CP171362.1	6000354	C	CCG	frameshift_variant	HIGH	ACGKRL_RS27815	c.21_22insCG	hypothetical protein
NZ_CP171362.1	6000417	A	AC	frameshift_variant	HIGH	ACGKRL_RS27820	c.237dupG	hypothetical protein
NZ_CP171362.1	6000656	T	TC	frameshift_variant	HIGH	ACGKRL_RS27825	c.318dupG	hypothetical protein
NZ_CP171362.1	6000976	T	TC	frameshift_variant	HIGH	ACGKRL_RS27830	c.618dupG	hypothetical protein
NZ_CP171362.1	6001596	T	TC	frameshift_variant	HIGH	ACGKRL_RS27835	c.153dupG	hypothetical protein
NZ_CP171362.1	6001751	T	TC	frameshift_variant	HIGH	ACGKRL_RS27840	c.153dupG	hypothetical protein
NZ_CP171362.1	6001906	T	TC	upstream_gene_variant	MODIFIER	ACGKRL_RS27775	c.-4787_-4786insG	hypothetical protein
NZ_CP171362.1	6002061	T	TC	frameshift_variant	HIGH	ACGKRL_RS27845	c.762dupG	hypothetical protein
NZ_CP171362.1	6002860	A	AC	frameshift_variant	HIGH	ACGKRL_RS27850	c.181dupG	hypothetical protein
NZ_CP171362.1	6003040	A	AC	frameshift_variant	HIGH	ACGKRL_RS27850	c.1dupG	hypothetical protein
NZ_CP171362.1	6003079	T	C	missense_variant	MODERATE	ACGKRL_RS27855	c.2740A>G	hypothetical protein
NZ_CP171362.1	6009671	C	CG	frameshift_variant	HIGH	ACGKRL_RS27885	c.28dupG	hypothetical protein
NZ_CP171362.1	6009694	TA	CGG	frameshift_variant&missense_variant	HIGH	ACGKRL_RS27885	c.50_51delTAinsCGG	hypothetical protein
NZ_CP171362.1	6025805	G	GCGCCGGC	frameshift_variant	HIGH	ACGKRL_RS27940	c.13645_13646insGCCGGCG	SDR family NAD(P)-dependent oxidoreductase
NZ_CP171362.1	6034230	TAA	CCG	missense_variant	MODERATE	ACGKRL_RS27940	c.5219_5221delTTAinsCGG	SDR family NAD(P)-dependent oxidoreductase
NZ_CP171362.1	6044420	TAA	CCG	missense_variant	MODERATE	ACGKRL_RS27945	c.6293_6295delTTAinsCGG	type I polyketide synthase
NZ_CP171362.1	6050144	TAA	CCG	missense_variant	MODERATE	ACGKRL_RS27945	c.569_571delTTAinsCGG	type I polyketide synthase
NZ_CP171362.1	6078342	G	GC	frameshift_variant	HIGH	ACGKRL_RS27970	c.699dupG	class I SAM-dependent methyltransferase
NZ_CP171362.1	6078352	TA	CCG	frameshift_variant&missense_variant	HIGH	ACGKRL_RS27970	c.689_690delTAinsCGG	class I SAM-dependent methyltransferase
NZ_CP171362.1	6087261	TAA	CCG	missense_variant	MODERATE	ACGKRL_RS28005	c.707_709delTAAinsCCG	lipase family protein
NZ_CP171362.1	6096942	G	GCCGGC	upstream_gene_variant	MODIFIER	ACGKRL_RS28025	c.-4787_-4786insGCCGG	activator-dependent family glycosyltransferase
NZ_CP171362.1	6144685	T	TC	frameshift_variant	HIGH	ACGKRL_RS28250	c.135dupG	hypothetical protein
NZ_CP171362.1	6144840	T	TC	upstream_gene_variant	MODIFIER	ACGKRL_RS28240	c.-873_-872insG	hypothetical protein
NZ_CP171362.1	6144995	T	TC	frameshift_variant	HIGH	ACGKRL_RS28255	c.1224dupG	hypothetical protein
NZ_CP171362.1	6146296	C	CG	frameshift_variant	HIGH	ACGKRL_RS28260	c.156dupC	hypothetical protein
NZ_CP171362.1	6146486	A	AC	frameshift_variant	HIGH	ACGKRL_RS28265	c.478dupG	hypothetical protein
NZ_CP171362.1	6146978	A	AC	frameshift_variant	HIGH	ACGKRL_RS28270	c.237dupG	hypothetical protein
NZ_CP171362.1	6147223	G	CGC	upstream_gene_variant	MODIFIER	ACGKRL_RS28240	c.-3255delCinsGCG	hypothetical protein
NZ_CP171362.1	6148767	A	AC	frameshift_variant	HIGH	ACGKRL_RS28275	c.3803dupG	hypothetical protein
NZ_CP171362.1	6152572	T	TC	frameshift_variant	HIGH	ACGKRL_RS28280	c.153dupG	hypothetical protein
NZ_CP171362.1	6152727	T	TC	frameshift_variant	HIGH	ACGKRL_RS28285	c.153dupG	hypothetical protein
NZ_CP171362.1	6152882	T	TC	frameshift_variant	HIGH	ACGKRL_RS28290	c.153dupG	hypothetical protein
NZ_CP171362.1	6153037	T	TC	frameshift_variant	HIGH	ACGKRL_RS28295	c.150dupG	hypothetical protein
NZ_CP171362.1	6153189	T	TC	frameshift_variant	HIGH	ACGKRL_RS28300	c.153dupG	hypothetical protein
NZ_CP171362.1	6153344	T	TC	upstream_gene_variant	MODIFIER	ACGKRL_RS28275	c.-775_-774insG	hypothetical protein
NZ_CP171362.1	6157293	A	AC	upstream_gene_variant	MODIFIER	ACGKRL_RS28275	c.-4724_-4723insG	hypothetical protein
NZ_CP171362.1	6164118	A	G	missense_variant	MODERATE	ACGKRL_RS28325	c.569T>C	ABC transporter substrate-binding protein
NZ_CP171362.1	6208820	G	GC	frameshift_variant	HIGH	ACGKRL_RS28465	c.755dupC	hypothetical protein
NZ_CP171362.1	6217545	T	TC	frameshift_variant	HIGH	ACGKRL_RS28515	c.1643dupG	hypothetical protein
NZ_CP171362.1	6217700	T	TC	frameshift_variant	HIGH	ACGKRL_RS28515	c.1488dupG	hypothetical protein
NZ_CP171362.1	6219189	A	AC	frameshift_variant	HIGH	ACGKRL_RS28520	c.178dupG	hypothetical protein
NZ_CP171362.1	6219456	T	TC	frameshift_variant	HIGH	ACGKRL_RS28525	c.150dupG	hypothetical protein
NZ_CP171362.1	6219608	T	TC	frameshift_variant	HIGH	ACGKRL_RS28530	c.153dupG	hypothetical protein
NZ_CP171362.1	6219763	T	TC	frameshift_variant	HIGH	ACGKRL_RS28535	c.150dupG	hypothetical protein
NZ_CP171362.1	6219915	T	TC	frameshift_variant	HIGH	ACGKRL_RS28540	c.306dupG	hypothetical protein
NZ_CP171362.1	6220223	T	TC	frameshift_variant	HIGH	ACGKRL_RS28545	c.7332dupG	hypothetical protein
NZ_CP171362.1	6221197	TTA	CGG	missense_variant	MODERATE	ACGKRL_RS28545	c.6357_6359delTAAinsCCG	hypothetical protein
NZ_CP171362.1	6227554	A	AC	frameshift_variant	HIGH	ACGKRL_RS28545	c.1dupG	hypothetical protein
NZ_CP171362.1	6227611	G	GC	upstream_gene_variant	MODIFIER	ACGKRL_RS28545	c.-57_-56insG	hypothetical protein
NZ_CP171362.1	6227662	G	GC	frameshift_variant	HIGH	ACGKRL_RS28550	c.985dupG	hypothetical protein
NZ_CP171362.1	6240389	A	AC	frameshift_variant	HIGH	ACGKRL_RS28575	c.221dupG	hypothetical protein
NZ_CP171362.1	6249609	A	AC	frameshift_variant	HIGH	ACGKRL_RS28625	c.1dupG	hypothetical protein
NZ_CP171362.1	6250313	T	TC	frameshift_variant	HIGH	ACGKRL_RS28635	c.153dupG	hypothetical protein
NZ_CP171362.1	6250468	T	TC	frameshift_variant	HIGH	ACGKRL_RS28640	c.1707dupG	hypothetical protein
NZ_CP171362.1	6254975	T	TC	frameshift_variant	HIGH	ACGKRL_RS28650	c.2535dupG	hypothetical protein
NZ_CP171362.1	6257512	T	TC	frameshift_variant	HIGH	ACGKRL_RS28655	c.1407dupG	hypothetical protein
NZ_CP171362.1	6258918	A	AC	frameshift_variant	HIGH	ACGKRL_RS28655	c.1dupG	hypothetical protein
NZ_CP171362.1	6266712	G	GGAGCC	upstream_gene_variant	MODIFIER	ACGKRL_RS28660	c.-4582_-4581insGGCTC	hypothetical protein
NZ_CP171362.1	6281581	G	GGCCGGC	conservative_inframe_insertion	MODERATE	ACGKRL_RS28770	c.9619_9620insGCCGGC	amino acid adenylation domain-containing protein
NZ_CP171362.1	6299565	T	C	upstream_gene_variant	MODIFIER	ACGKRL_RS28835	c.-89T>C	hypothetical protein
NZ_CP171362.1	6305939	A	G	synonymous_variant	LOW	ACGKRL_RS28870	c.556T>C	ATP-binding cassette domain-containing protein
NZ_CP171362.1	6310052	A	G	synonymous_variant	LOW	ACGKRL_RS28890	c.1116T>C	GMC family oxidoreductase
NZ_CP171362.1	6318222	T	C	missense_variant	MODERATE	ACGKRL_RS28930	c.596T>C	SDR family oxidoreductase
NZ_CP171362.1	6319377	TAA	CCG	missense_variant	MODERATE	ACGKRL_RS28940	c.269_271delTAAinsCCG	Gfo/Idh/MocA family protein
NZ_CP171362.1	6321079	T	C	stop_lost&splice_region_variant	HIGH	ACGKRL_RS28950	c.1983A>G	ATP-binding protein
NZ_CP171362.1	6337277	A	G	missense_variant	MODERATE	ACGKRL_RS28995	c.874A>G	dihydrodipicolinate synthase family protein
NZ_CP171362.1	6343153	T	TG	upstream_gene_variant	MODIFIER	ACGKRL_RS29025	c.-1874_-1873insC	helix-turn-helix domain-containing protein
NZ_CP171362.1	6343259	A	AC	frameshift_variant	HIGH	ACGKRL_RS29035	c.409dupG	hypothetical protein
NZ_CP171362.1	6344006	T	TC	upstream_gene_variant	MODIFIER	ACGKRL_RS29025	c.-2727_-2726insG	helix-turn-helix domain-containing protein
NZ_CP171362.1	6344068	G	GC	upstream_gene_variant	MODIFIER	ACGKRL_RS29025	c.-2789_-2788insG	helix-turn-helix domain-containing protein
NZ_CP171362.1	6344634	T	TG	upstream_gene_variant	MODIFIER	ACGKRL_RS29025	c.-3355_-3354insC	helix-turn-helix domain-containing protein
NZ_CP171362.1	6344698	T	C	stop_lost&splice_region_variant	HIGH	ACGKRL_RS29040	c.675A>G	hypothetical protein
NZ_CP171362.1	6345434	T	TC	upstream_gene_variant	MODIFIER	ACGKRL_RS29025	c.-4155_-4154insG	helix-turn-helix domain-containing protein
NZ_CP171362.1	6345610	T	TC	frameshift_variant	HIGH	ACGKRL_RS29045	c.969dupG	hypothetical protein
NZ_CP171362.1	6346709	A	AC	upstream_gene_variant	MODIFIER	ACGKRL_RS29030	c.-4519_-4518insG	hypothetical protein
NZ_CP171362.1	6346862	T	TC	upstream_gene_variant	MODIFIER	ACGKRL_RS29030	c.-4672_-4671insG	hypothetical protein
NZ_CP171362.1	6346924	G	GC	upstream_gene_variant	MODIFIER	ACGKRL_RS29030	c.-4734_-4733insG	hypothetical protein
NZ_CP171362.1	6347033	AACT	CAACTC	upstream_gene_variant	MODIFIER	ACGKRL_RS29030	c.-4845_-4842delAGTTinsGAGTTG	hypothetical protein
NZ_CP171362.1	6347134	T	TG	upstream_gene_variant	MODIFIER	ACGKRL_RS29030	c.-4944_-4943insC	hypothetical protein
NZ_CP171362.1	6347416	C	CCG	upstream_gene_variant	MODIFIER	ACGKRL_RS29035	c.-3749_-3748insCG	hypothetical protein
NZ_CP171362.1	6347423	A	AC	upstream_gene_variant	MODIFIER	ACGKRL_RS29035	c.-3756_-3755insG	hypothetical protein
NZ_CP171362.1	6349064	A	AC	upstream_gene_variant	MODIFIER	ACGKRL_RS29040	c.-3693_-3692insG	hypothetical protein
NZ_CP171362.1	6349270	T	TC	upstream_gene_variant	MODIFIER	ACGKRL_RS29040	c.-3899_-3898insG	hypothetical protein
NZ_CP171362.1	6349446	T	TC	upstream_gene_variant	MODIFIER	ACGKRL_RS29040	c.-4075_-4074insG	hypothetical protein
NZ_CP171362.1	6349622	T	TC	upstream_gene_variant	MODIFIER	ACGKRL_RS29040	c.-4251_-4250insG	hypothetical protein
NZ_CP171362.1	6349975	T	TC	upstream_gene_variant	MODIFIER	ACGKRL_RS29040	c.-4604_-4603insG	hypothetical protein
NZ_CP171362.1	6350151	T	TC	upstream_gene_variant	MODIFIER	ACGKRL_RS29040	c.-4780_-4779insG	hypothetical protein
NZ_CP171362.1	6355058	A	AC	upstream_gene_variant	MODIFIER	ACGKRL_RS29050	c.-4_-3insG	hypothetical protein
NZ_CP171362.1	6404105	TAA	CCG	upstream_gene_variant	MODIFIER	ACGKRL_RS29260	c.-12_-10delTAAinsCCG	alpha/beta fold hydrolase
NZ_CP171362.1	6435191	ACGGCCA	GCCGGCGGCCG	upstream_gene_variant	MODIFIER	ACGKRL_RS29405	c.-1402_-1396delTGGCCGTinsCGGCCGCCGGC	carbon-nitrogen hydrolase family protein
NZ_CP171362.1	6435312	TTA	CGG	missense_variant	MODERATE	ACGKRL_RS29415	c.957_959delTAAinsCCG	TauD/TfdA family dioxygenase
NZ_CP171362.1	6438418	C	CG	frameshift_variant	HIGH	ACGKRL_RS29425	c.102dupC	GntR family transcriptional regulator
NZ_CP171362.1	6438427	TA	CCGG	frameshift_variant&missense_variant	HIGH	ACGKRL_RS29425	c.93_94delTAinsCCGG	GntR family transcriptional regulator
NZ_CP171362.1	6442706	TTA	CGG	missense_variant	MODERATE	ACGKRL_RS29460	c.189_191delTTAinsCGG	integrase core domain-containing protein
NZ_CP171362.1	6474363	G	GC	upstream_gene_variant	MODIFIER	ACGKRL_RS29605	c.-3033_-3032insG	IS701 family transposase
NZ_CP171362.1	6477254	T	TC	frameshift_variant	HIGH	ACGKRL_RS29630	c.1404dupG	hypothetical protein
NZ_CP171362.1	6478732	A	AC	frameshift_variant	HIGH	ACGKRL_RS29635	c.197dupG	hypothetical protein
NZ_CP171362.1	6478755	T	TC	frameshift_variant	HIGH	ACGKRL_RS29635	c.174dupG	hypothetical protein
NZ_CP171362.1	6478982	T	TC	frameshift_variant	HIGH	ACGKRL_RS29640	c.3666dupG	hypothetical protein
NZ_CP171362.1	6482641	G	GC	frameshift_variant	HIGH	ACGKRL_RS29640	c.7dupG	hypothetical protein
NZ_CP171362.1	6483185	G	GCC	frameshift_variant	HIGH	ACGKRL_RS29650	c.1193_1194dupGG	hypothetical protein
NZ_CP171362.1	6483272	TA	CCG	frameshift_variant&missense_variant	HIGH	ACGKRL_RS29650	c.1107_1108delTAinsCGG	hypothetical protein
NZ_CP171362.1	6483422	A	AC	frameshift_variant	HIGH	ACGKRL_RS29650	c.957dupG	hypothetical protein
NZ_CP171362.1	6484580	A	AG	frameshift_variant	HIGH	ACGKRL_RS29655	c.2335dupC	hypothetical protein
NZ_CP171362.1	6486908	G	GC	frameshift_variant	HIGH	ACGKRL_RS29655	c.7dupG	hypothetical protein
NZ_CP171362.1	6507275	T	C	upstream_gene_variant	MODIFIER	ACGKRL_RS29725	c.-4806A>G	AMP-binding protein
NZ_CP171362.1	6535066	TTA	CGG	missense_variant	MODERATE	ACGKRL_RS29895	c.1082_1084delTAAinsCCG	reverse transcriptase domain-containing protein
NZ_CP171362.1	6562993	T	TGCC	conservative_inframe_insertion	MODERATE	ACGKRL_RS30020	c.540_541insCCG	integrase core domain-containing
NZ_CP171362.1	6567899	C	CG	frameshift_variant	HIGH	ACGKRL_RS30025	c.6920dupC	hypothetical protein
NZ_CP171362.1	6573309	T	C	missense_variant	MODERATE	ACGKRL_RS30025	c.1511A>G	hypothetical protein
NZ_CP171362.1	6578283	G	GC	frameshift_variant	HIGH	ACGKRL_RS30040	c.7dupG	hypothetical protein
NZ_CP171362.1	6579059	A	AC	frameshift_variant	HIGH	ACGKRL_RS30050	c.9291dupG	hypothetical protein
NZ_CP171362.1	6588457	T	TC	frameshift_variant	HIGH	ACGKRL_RS30055	c.3276dupG	hypothetical protein
NZ_CP171362.1	6601642	A	ACCGGG	frameshift_variant	HIGH	ACGKRL_RS30100	c.519_520insGCCGG	ATP hydrolysis activity
NZ_CP171362.1	6629040	C	CG	upstream_gene_variant	MODIFIER	ACGKRL_RS30185	c.-4628_-4627insC	DUF2397 family protein
NZ_CP171362.1	6629080	A	ACC	frameshift_variant	HIGH	ACGKRL_RS30200	c.215_216dupGG	hypothetical protein
NZ_CP171362.1	6639501	TTA	CGG	upstream_gene_variant	MODIFIER	ACGKRL_RS30230	c.-4729_-4727delTAAinsCCG	hypothetical protein
NZ_CP171362.1	6653762	TAA	CCG	missense_variant	MODERATE	ACGKRL_RS30335	c.240_242delTTAinsCGG	Lsr2 family protein
NZ_CP171362.1	6656787	A	AGGCC	upstream_gene_variant	MODIFIER	ACGKRL_RS30335	c.-2785_-2784insGGCC	Lsr2 family protein
NZ_CP171362.1	6657261	TA	CC	stop_lost&splice_region_variant	HIGH	ACGKRL_RS30355	c.163_164delTAinsCC	hypothetical protein
NZ_CP171362.1	6694888	AT	GCC	upstream_gene_variant	MODIFIER	ACGKRL_RS30545	c.-4917_-4916delATinsGGC	metalloendopeptidase activity
NZ_CP171362.1	6694916	C	CG	upstream_gene_variant	MODIFIER	ACGKRL_RS30545	c.-4945_-4944insC	metalloendopeptidase activity
NZ_CP171362.1	6730414	TAA	CCG	upstream_gene_variant	MODIFIER	ACGKRL_RS30695	c.-3472_-3470delTTAinsCGG	mycofactocin system FadH/OYE family oxidoreductase 1
NZ_CP171362.1	6753320	TAA	CCG	missense_variant	MODERATE	ACGKRL_RS30835	c.83_85delTAAinsCCG	hypothetical protein
NZ_CP171362.1	6785270	TTA	CGG	missense_variant	MODERATE	ACGKRL_RS30985	c.599_601delTAAinsCCG	tubulin-like doman-containing protein
NZ_CP171362.1	6791842	A	G	missense_variant	MODERATE	ACGKRL_RS31000	c.1778T>C	hypothetical protein
NZ_CP171362.1	6829628	A	AGGGGCC	upstream_gene_variant	MODIFIER	ACGKRL_RS31150	c.-2387_-2386insGGCCCC	RNA helicase
NZ_CP171362.1	6829819	A	G	missense_variant	MODERATE	ACGKRL_RS31170	c.32T>C	bacteriophage holin
NZ_CP171362.1	6878249	TTA	CGG	stop_lost&splice_region_variant	HIGH	ACGKRL_RS31410	c.769_771delTAAinsCCG	SCO1664 family protein
NZ_CP171362.1	6918069	A	G	missense_variant	MODERATE	ACGKRL_RS31605	c.425T>C	heme o synthase
NZ_CP171362.1	6923979	A	G	missense_variant	MODERATE	ACGKRL_RS31620	c.1480A>G	glucose-6-phosphate isomerase
NZ_CP171362.1	6963247	T	C	missense_variant	MODERATE	ACGKRL_RS31815	c.1186A>G	amino acid transmembrane transporter activity
NZ_CP171362.1	6987939	A	AC	frameshift_variant	HIGH	ACGKRL_RS31915	c.13673dupG	hypothetical protein
NZ_CP171362.1	7011716	TTA	CGG	missense_variant	MODERATE	ACGKRL_RS31925	c.258_260delTTAinsCGG	substrate-binding domain-containing protein
NZ_CP171362.1	7019065	TA	CC	missense_variant	MODERATE	gmk	c.330_331delTAinsGG	guanylate kinase
NZ_CP171362.1	7019073	TA	CC	missense_variant	MODERATE	gmk	c.322_323delTAinsGG	guanylate kinase
NZ_CP171362.1	7022266	C	CCG	frameshift_variant	HIGH	ACGKRL_RS32005	c.268_269insCG	hypothetical protein
NZ_CP171362.1	7034669	TAA	CCG	missense_variant	MODERATE	ACGKRL_RS32075	c.84_86delTTAinsCGG	WXG100 family type VII secretion target
NZ_CP171362.1	7039160	T	C	missense_variant	MODERATE	carB	c.1333A>G
NZ_CP171362.1	7042334	A	G	synonymous_variant	LOW	ACGKRL_RS32115	c.1248T>C	dihydroorotase
NZ_CP171362.1	7052555	A	G	missense_variant	MODERATE	ACGKRL_RS32165	c.284T>C	transmembrane transporter activity
NZ_CP171362.1	7081748	T	TCCGGG	upstream_gene_variant	MODIFIER	ACGKRL_RS32285	c.-4769_-4768insCCCGG	hypothetical protein
NZ_CP171362.1	7107004	T	C	missense_variant	MODERATE	ACGKRL_RS32425	c.1823T>C	elongation factor
NZ_CP171362.1	7168415	T	TCGCCGG	disruptive_inframe_insertion	MODERATE	ACGKRL_RS32700	c.1183_1184insCCGGCG	DPP IV N-terminal domain-containing protein
NZ_CP171362.1	7180628	TAA	CCG	missense_variant	MODERATE	ACGKRL_RS32765	c.182_184delTTAinsCGG	hypothetical protein
NZ_CP171362.1	7183900	A	AC	frameshift_variant	HIGH	ACGKRL_RS32775	c.29dupG	hypothetical protein
NZ_CP171362.1	7183958	TAA	CCG	missense_variant	MODERATE	ACGKRL_RS32780	c.1525_1527delTTAinsCGG	hypothetical protein
NZ_CP171362.1	7184081	A	AC	frameshift_variant	HIGH	ACGKRL_RS32780	c.1403dupG	hypothetical protein
NZ_CP171362.1	7186380	A	AC	frameshift_variant	HIGH	ACGKRL_RS32795	c.1549dupG	hypothetical protein
NZ_CP171362.1	7187523	T	TC	frameshift_variant	HIGH	ACGKRL_RS32795	c.406dupG	hypothetical protein
NZ_CP171362.1	7187609	AA	G	frameshift_variant&synonymous_variant	HIGH	ACGKRL_RS32795	c.320_321delTTinsC	hypothetical protein
NZ_CP171362.1	7188278	G	GC	frameshift_variant	HIGH	ACGKRL_RS32800	c.2259dupG	hypothetical protein
NZ_CP171362.1	7193897	C	T	upstream_gene_variant	MODIFIER	ACGKRL_RS32800	c.-3360G>A	hypothetical protein
NZ_CP171362.1	7212002	A	G	synonymous_variant	LOW	ACGKRL_RS32880	c.126T>C	Ppx/GppA phosphatase family
NZ_CP171362.1	7237126	T	C	missense_variant	MODERATE	ACGKRL_RS32990	c.1649T>C	formate--tetrahydrofolate ligase
NZ_CP171362.1	7280938	A	G	missense_variant	MODERATE	ACGKRL_RS33265	c.851T>C	M20 family metallopeptidase
NZ_CP171362.1	7290511	T	C	synonymous_variant	LOW	ACGKRL_RS33305	c.420A>G	CdaR family transcriptional regulator
NZ_CP171362.1	7329744	TAA	CCG	missense_variant	MODERATE	ACGKRL_RS33510	c.518_520delTAAinsCCG	transglycosylase SLT domain-containing protein
NZ_CP171362.1	7391287	T	C	missense_variant	MODERATE	ACGKRL_RS33800	c.1807T>C	arabinofuranosyltransferase
NZ_CP171362.1	7399189	G	GCCGGC	upstream_gene_variant	MODIFIER	dnaE	c.-2205_-2204insGCCGG	DNA polymerase III subunit alpha
NZ_CP171362.1	7421919	T	CCTCCCC	upstream_gene_variant	MODIFIER	ACGKRL_RS33910	c.-4240delAinsGGGGAGG	carbohydrate ABC transporter permease
NZ_CP171362.1	7421974	C	CCCG	upstream_gene_variant	MODIFIER	ACGKRL_RS33910	c.-4296_-4295insCGG	carbohydrate ABC transporter permease
NZ_CP171362.1	7423557	TCCCAG	T	upstream_gene_variant	MODIFIER	ACGKRL_RS33915	c.-5000_-4996delCTGGG	ATPase-coupled transmembrane transporter activity
NZ_CP171362.1	7423804	C	CG	frameshift_variant	HIGH	ACGKRL_RS33935	c.660dupC	cell division protein FtsQ/DivIB
NZ_CP171362.1	7424522	A	G	missense_variant	MODERATE	murC	c.1379T>C	UDP-N-acetylmuramate--L-alanine ligase
NZ_CP171362.1	7426356	A	G	synonymous_variant	LOW	murG	c.657T>C	undecaprenyldiphospho-muramoylpentapeptide beta-N-acetylglucosaminyltransferase
NZ_CP171362.1	7462886	A	G	synonymous_variant	LOW	ACGKRL_RS34125	c.1593T>C	DNA translocase activity|
NZ_CP171362.1	7463020	TTA	CGG	missense_variant	MODERATE	ACGKRL_RS34125	c.1457_1459delTAAinsCCG	DNA translocase activity|
NZ_CP171362.1	7464083	A	G	synonymous_variant	LOW	ACGKRL_RS34125	c.396T>C	DNA translocase activity|
NZ_CP171362.1	7464116	A	G	synonymous_variant	LOW	ACGKRL_RS34125	c.363T>C	DNA translocase FtsK
NZ_CP171362.1	7536467	TTA	CGG	missense_variant	MODERATE	ACGKRL_RS34490	c.266_268delTAAinsCCG	hypothetical protein
NZ_CP171362.1	7537538	A	G	missense_variant	MODERATE	ACGKRL_RS34495	c.583A>G	MFS transporter
NZ_CP171362.1	7539161	CT	GC	upstream_gene_variant	MODIFIER	ACGKRL_RS34475	c.-4937_-4936delAGinsGC	NAD(P)-dependent oxidoreductase
NZ_CP171362.1	7539166	G	GC	upstream_gene_variant	MODIFIER	ACGKRL_RS34475	c.-4942_-4941insG	NAD(P)-dependent oxidoreductase
NZ_CP171362.1	7559576	A	G	missense_variant	MODERATE	ACGKRL_RS34575	c.754T>C	NAD(P)-dependent oxidoreductase
NZ_CP171362.1	7573152	T	C	synonymous_variant	LOW	ACGKRL_RS34645	c.1545A>G	penicillin-binding transpeptidase domain-containing
NZ_CP171362.1	7581049	T	C	missense_variant	MODERATE	ACGKRL_RS34680	c.1396A>G	aldehyde dehydrogenase family protein
NZ_CP171362.1	7593044	TTA	CGG	upstream_gene_variant	MODIFIER	rlmN	c.-4676_-4674delTAAinsCCG	23S rRNA (adenine(2503)-C(2))-methyltransferase RlmN
NZ_CP171362.1	7601496	A	G	missense_variant	MODERATE	ACGKRL_RS34790	c.866T>C	YifB family Mg chelatase-like AAA ATPase
NZ_CP171362.1	7606029	A	G	missense_variant	MODERATE	trmD	c.799T>C	tRNA (guanosine(37)-N1)-methyltransferase TrmD
NZ_CP171362.1	7606516	A	G	synonymous_variant	LOW	trmD	c.312T>C	tRNA (guanosine(37)-N1)-methyltransferase TrmD
NZ_CP171362.1	7612276	G	GCCGGC	upstream_gene_variant	MODIFIER	rimM	c.-4838_-4837insGCCGG	ribosome maturation factor RimM
NZ_CP171362.1	7626892	A	G	upstream_gene_variant	MODIFIER	ACGKRL_RS34910	c.-1441T>C	hypothetical protein
NZ_CP171362.1	7629024	T	C	upstream_gene_variant	MODIFIER	ACGKRL_RS34910	c.-3573A>G	hypothetical protein
NZ_CP171362.1	7643093	A	AGCCGG	upstream_gene_variant	MODIFIER	ACGKRL_RS34975	c.-4783_-4782insCCGGC	response regulator
NZ_CP171362.1	7655278	T	C	missense_variant	MODERATE	mutM	c.38A>G	bifunctional DNA-formamidopyrimidine glycosylase/DNA-(apurinic or apyrimidinic site) lyase
NZ_CP171362.1	7666625	T	C	missense_variant	MODERATE	ACGKRL_RS35090	c.973A>G	pyruvate carboxylase
NZ_CP171362.1	7694012	T	C	synonymous_variant	LOW	ACGKRL_RS35225	c.1782T>C	RNA degradosome polyphosphate kinase
NZ_CP171362.1	7696323	T	C	synonymous_variant	LOW	ACGKRL_RS35235	c.411A>G	chromosome condensation
NZ_CP171362.1	7704248	A	G	missense_variant	MODERATE	ACGKRL_RS35285	c.349A>G	FAD-dependent oxidoreductase
NZ_CP171362.1	7704261	TT	CG	missense_variant	MODERATE	ACGKRL_RS35285	c.362_363delTTinsCG	FAD-dependent oxidoreductase
NZ_CP171362.1	7716477	T	C	upstream_gene_variant	MODIFIER	serA	c.-4486A>G	phosphoglycerate dehydrogenase
NZ_CP171362.1	7717415	A	G	upstream_gene_variant	MODIFIER	ACGKRL_RS35320	c.-4673T>C	DUF397 domain-containing protein
NZ_CP171362.1	7733114	T	C	missense_variant	MODERATE	ACGKRL_RS35415	c.811A>G	methionine synthase
NZ_CP171362.1	7733687	T	C	missense_variant	MODERATE	ACGKRL_RS35415	c.238A>G	methionine synthase
NZ_CP171362.1	7745809	T	C	upstream_gene_variant	MODIFIER	ACGKRL_RS35450	c.-3857A>G	1-acyl-sn-glycerol-3-phosphate acyltransferase
NZ_CP171362.1	7774441	T	C	synonymous_variant	LOW	ACGKRL_RS35605	c.696T>C	transmembrane transporter activity
NZ_CP171362.1	7782964	A	G	missense_variant	MODERATE	ACGKRL_RS35645	c.802T>C	penicillin acylase family protein
NZ_CP171362.1	7784780	TTA	CGG	missense_variant	MODERATE	ACGKRL_RS35655	c.386_388delTAAinsCCG	SPW repeat protein
NZ_CP171362.1	7790234	A	G	synonymous_variant	LOW	ACGKRL_RS35680	c.408T>C	alpha/beta hydrolase
NZ_CP171362.1	7803476	T	C	missense_variant	MODERATE	ACGKRL_RS35750	c.1370T>C	hypothetical protein
NZ_CP171362.1	7810807	T	C	missense_variant	MODERATE	ACGKRL_RS35785	c.247A>G	GNAT family N-acetyltransferase
NZ_CP171362.1	7812060	A	G	missense_variant	MODERATE	nucS	c.7T>C	endonuclease NucS
NZ_CP171362.1	7813024	T	C	upstream_gene_variant	MODIFIER	istA	c.-3888A>G
NZ_CP171362.1	7813084	T	C	stop_lost&splice_region_variant	HIGH	ACGKRL_RS35805	c.1041A>G	alpha-amylase family glycosyl hydrolase
NZ_CP171362.1	7818287	T	C	missense_variant	MODERATE	ehuB	c.187A>G	ectoine/hydroxyectoine ABC transporter substrate-binding protein EhuB
NZ_CP171362.1	7823963	T	C	missense_variant	MODERATE	ACGKRL_RS35860	c.224A>G	proton-transporting ATP synthase complex%2C catalytic core
NZ_CP171362.1	7827483	TTA	CGG	missense_variant	MODERATE	ACGKRL_RS35875	c.29_31delTAAinsCCG	proton transmembrane transporter activity
NZ_CP171362.1	7828108	TTA	CGG	upstream_gene_variant	MODIFIER	atpD	c.-4852_-4850delTAAinsCCG	F0F1 ATP synthase subunit beta
NZ_CP171362.1	7836692	TTA	CGG	missense_variant	MODERATE	rho	c.863_865delTAAinsCCG	rhomboid family intramembrane serine protease
NZ_CP171362.1	7854346	T	C	upstream_gene_variant	MODIFIER	ACGKRL_RS35995	c.-3866A>G	DNA binding
NZ_CP171362.1	7859785	T	C	downstream_gene_variant	MODIFIER	ACGKRL_RS36025	c.*1783T>C	nitrate- and nitrite sensing domain-containing protein
NZ_CP171362.1	7861684	TTA	CGG	missense_variant	MODERATE	ACGKRL_RS36055	c.39_41delTAAinsCCG	transposase family protein
NZ_CP171362.1	7867422	A	G	synonymous_variant	LOW	ACGKRL_RS36080	c.708T>C	transglycosylase domain-containing
NZ_CP171362.1	7868481	T	C	missense_variant	MODERATE	ACGKRL_RS36085	c.37T>C	hypothetical protein
NZ_CP171362.1	7870478	TTA	CGG	missense_variant	MODERATE	ACGKRL_RS36095	c.200_202delTAAinsCCG	transmembrane transporter activity
NZ_CP171362.1	7889452	A	G	upstream_gene_variant	MODIFIER	ACGKRL_RS36165	c.-2930T>C	(Fe-S)-binding protein
NZ_CP171362.1	7910126	TTA	CGG	missense_variant	MODERATE	ACGKRL_RS36330	c.120_122delTAAinsCCG	hypothetical protein
NZ_CP171362.1	7917791	T	C	synonymous_variant	LOW	ACGKRL_RS36390	c.477A>G	aspartate kinase activity
NZ_CP171362.1	7931297	T	C	missense_variant	MODERATE	ACGKRL_RS36430	c.349T>C	cupin domain-containing protein
NZ_CP171362.1	7979152	C	T	upstream_gene_variant	MODIFIER	ACGKRL_RS36595	c.-4157G>A	bifunctional diguanylate cyclase/phosphodiesterase
NZ_CP171362.1	7983776	T	C	missense_variant	MODERATE	ACGKRL_RS36645	c.28A>G	tRNA-OTHER
NZ_CP171362.1	8002914	TTA	CGG	upstream_gene_variant	MODIFIER	ACGKRL_RS36755	c.-2314_-2312delTAAinsCCG	DUF6912 family protein
NZ_CP171362.1	8018394	T	C	synonymous_variant	LOW	mtrA	c.324A>G	MtrAB system histidine kinase MtrB
NZ_CP171362.1	8020905	CTA	GG	frameshift_variant&missense_variant	HIGH	ACGKRL_RS36835	c.318_320delCTAinsGG	hypothetical protein
NZ_CP171362.1	8020936	G	GCT	frameshift_variant	HIGH	ACGKRL_RS36835	c.351_352dupTC	hypothetical protein
NZ_CP171362.1	8097277	T	C	upstream_gene_variant	MODIFIER	glpD	c.-902A>G	glycerol-3-phosphate dehydrogenase
NZ_CP171362.1	8119154	A	G	missense_variant	MODERATE	ACGKRL_RS37345	c.227T>C	FGGY-family carbohydrate kinase
NZ_CP171362.1	8125201	GGTA	TGGGCCG	upstream_gene_variant	MODIFIER	ACGKRL_RS37360	c.-3472_-3469delTACCinsCGGCCCA	hypothetical protein
NZ_CP171362.1	8125213	C	CG	upstream_gene_variant	MODIFIER	ACGKRL_RS37360	c.-3482_-3481insC	hypothetical protein
NZ_CP171362.1	8125227	T	TGCC	upstream_gene_variant	MODIFIER	ACGKRL_RS37360	c.-3496_-3495insGGC	hypothetical protein
NZ_CP171362.1	8125240	T	TG	upstream_gene_variant	MODIFIER	ACGKRL_RS37360	c.-3509_-3508insC	hypothetical protein
NZ_CP171362.1	8126283	A	G	synonymous_variant	LOW	ACGKRL_RS37390	c.184T>C	monoatomic ion transmembrane transporter activity
NZ_CP171362.1	8130642	TTA	CGG	missense_variant	MODERATE	mbhE	c.1229_1231delTAAinsCCG	hydrogen gas-evolving membrane-bound hydrogenase subunit E
NZ_CP171362.1	8132359	TA	CC	missense_variant	MODERATE	ACGKRL_RS37420	c.41_42delTAinsCC	serine/threonine-protein kinase
NZ_CP171362.1	8132367	A	G	missense_variant	MODERATE	ACGKRL_RS37420	c.49A>G	protein serine/threonine kinase activity
NZ_CP171362.1	8132372	T	G	synonymous_variant	LOW	ACGKRL_RS37420	c.54T>G	protein serine/threonine kinase activity
NZ_CP171362.1	8191460	TAA	CCG	upstream_gene_variant	MODIFIER	ACGKRL_RS37685	c.-3560_-3558delTTAinsCGG	bifunctional FO biosynthesis protein CofGH
NZ_CP171362.1	8231147	T	C	missense_variant	MODERATE	ACGKRL_RS37965	c.373T>C	glycohydrolase toxin TNT-related protein
NZ_CP171362.1	8241839	T	C	missense_variant	MODERATE	ACGKRL_RS38010	c.490A>G	DNA-directed DNA polymerase activity
NZ_CP171362.1	8244720	TAA	CCG	missense_variant	MODERATE	ACGKRL_RS38020	c.68_70delTTAinsCGG	hypothetical protein
NZ_CP171362.1	8268566	A	G	synonymous_variant	LOW	ACGKRL_RS38135	c.81A>G	PIG-L deacetylase family protein
NZ_CP171362.1	8296163	G	GCGTTGTAGC	conservative_inframe_insertion	MODERATE	groL	c.1423_1424insGCTACAACG	chaperonin GroEL
NZ_CP171362.1	8307639	T	C	missense_variant	MODERATE	allB	c.334A>G	allantoinase AllB
NZ_CP171362.1	8337956	T	C	synonymous_variant	LOW	glmM	c.603A>G	phosphoglucosamine mutase
NZ_CP171362.1	8343421	T	TC	upstream_gene_variant	MODIFIER	glmM	c.-4864_-4863insG	phosphoglucosamine mutase
NZ_CP171362.1	8360820	GCATGGC	CGCCGGCGGCCG	upstream_gene_variant	MODIFIER	truA	c.-1814_-1808delGCCATGCinsCGGCCGCCGGCG	tRNA pseudouridine(38-40) synthase TruA
NZ_CP171362.1	8360839	CCG	GGCCGC	upstream_gene_variant	MODIFIER	truA	c.-1829_-1827delCGGinsGCGGCC	tRNA pseudouridine(38-40) synthase TruA
NZ_CP171362.1	8372697	TTA	CGG	upstream_gene_variant	MODIFIER	secY	c.-4993_-4991delTAAinsCCG	preprotein translocase subunit SecY
NZ_CP171362.1	8397259	C	CG	frameshift_variant	HIGH	ACGKRL_RS38760	c.2291dupC	WXG100 family type VII secretion target
NZ_CP171362.1	8407577	T	C	missense_variant	MODERATE	ACGKRL_RS38815	c.280T>C	Scr1 family TA system antitoxin-like transcriptional regulator
NZ_CP171362.1	8411102	T	C	missense_variant	MODERATE	ACGKRL_RS38825	c.1341A>G	DNA-directed RNA polymerase subunit beta
NZ_CP171362.1	8445704	T	C	upstream_gene_variant	MODIFIER	rpmG	c.-4965A>G	structural constituent of ribosom
NZ_CP171362.1	8449618	A	AC	upstream_gene_variant	MODIFIER	ACGKRL_RS38970	c.-4503_-4502insG	alpha/beta hydrolase
NZ_CP171362.1	8477397	A	AC	upstream_gene_variant	MODIFIER	ACGKRL_RS39110	n.-2267_-2266insG	23S ribosomal RNA
NZ_CP171362.1	8477417	A	AG	upstream_gene_variant	MODIFIER	ACGKRL_RS39110	n.-2287_-2286insC	23S ribosomal RNA
NZ_CP171362.1	8495450	A	G	missense_variant	MODERATE	ACGKRL_RS39200	c.77T>C	DUF3558 family protein
NZ_CP171362.1	8495476	TA	GG	missense_variant	MODERATE	ACGKRL_RS39200	c.50_51delTAinsCC	DUF3558 family protein
NZ_CP171362.1	8547966	G	GCCGGC	frameshift_variant	HIGH	ACGKRL_RS39480	c.812_813insGGCCC	EamA family transporter
NZ_CP171362.1	8555059	AGG	GAGGC	upstream_gene_variant	MODIFIER	ACGKRL_RS39490	c.-4469_-4467delCCTinsGCCTC	hypothetical protein
NZ_CP171362.1	8555076	C	CGGGGTT	upstream_gene_variant	MODIFIER	ACGKRL_RS39490	c.-4485_-4484insAACCCC	hypothetical protein
NZ_CP171362.1	8555970	C	CACGAGCG	frameshift_variant&splice_region_variant	HIGH	ACGKRL_RS39525	c.549_*1insCGCTCGT	YbaK/EbsC family protein
NZ_CP171362.1	8571177	T	C	missense_variant	MODERATE	ACGKRL_RS39600	c.206T>C	YitT family protein;protein
NZ_CP171362.1	8633042	TAA	CCG	missense_variant	MODERATE	ACGKRL_RS39935	c.254_256delTTAinsCGG	DNA-binding transcription factor activity
NZ_CP171362.1	8652624	T	C	missense_variant	MODERATE	ACGKRL_RS40060	c.338A>G	hypothetical protein
NZ_CP171362.1	8654339	TA	GG	missense_variant	MODERATE	ACGKRL_RS40070	c.26_27delTAinsCC	hypothetical protein
NZ_CP171362.1	8654360	TA	GG	missense_variant	MODERATE	ACGKRL_RS40070	c.5_6delTAinsCC	hypothetical protein
NZ_CP171362.1	8660479	G	GC	upstream_gene_variant	MODIFIER	ACGKRL_RS40090	c.-3725_-3724insG	hypothetical protein
NZ_CP171362.1	8676192	A	AG	upstream_gene_variant	MODIFIER	ACGKRL_RS40155	c.-3850_-3849insC	response regulator transcription factor
NZ_CP171362.1	8676276	A	AG	upstream_gene_variant	MODIFIER	ACGKRL_RS40155	c.-3934_-3933insC	response regulator transcription factor
NZ_CP171362.1	8682269	T	C	missense_variant	MODERATE	ACGKRL_RS40225	c.239T>C	folate-binding protein YgfZ
NZ_CP171362.1	8687914	A	G	synonymous_variant	LOW	purF	c.1281T>C	amidophosphoribosyltransferase activity
NZ_CP171362.1	8692174	T	C	missense_variant	MODERATE	ACGKRL_RS40275	c.638A>G	enoyl-CoA hydratase/isomerase family protein
NZ_CP171362.1	8695024	G	GCCGGC	frameshift_variant	HIGH	ACGKRL_RS40285	c.11_12insGCCGG	hydantoinase B/oxoprolinase family protein
NZ_CP171362.1	8704352	TAA	CCG	missense_variant	MODERATE	ACGKRL_RS40320	c.56_58delTTAinsCGG	DNA-binding response regulator
NZ_CP171362.1	8708142	T	C	synonymous_variant	LOW	ACGKRL_RS40340	c.1677A>G	bifunctional diguanylate cyclase/phosphodiesterase
NZ_CP171362.1	8711164	T	C	upstream_gene_variant	MODIFIER	ACGKRL_RS40330	c.-4659A>G	PRC-barrel domain-containing protein
NZ_CP171362.1	8713458	T	C	upstream_gene_variant	MODIFIER	ACGKRL_RS40340	c.-3640A>G	bifunctional diguanylate cyclase/phosphodiesterase;protein
NZ_CP171362.1	8735283	A	AG	upstream_gene_variant	MODIFIER	ACGKRL_RS40445	c.-4226_-4225insC	TetR/AcrR family transcriptional regulator
NZ_CP171362.1	8745008	T	C	synonymous_variant	LOW	ACGKRL_RS40510	c.30A>G	adenylosuccinate synthase
NZ_CP171362.1	8769853	G	GCCGGGC	conservative_inframe_insertion	MODERATE	ACGKRL_RS40640	c.376_377insGCCCGG	pyridoxamine 5'-phosphate oxidase family protein;protein
NZ_CP171362.1	8797775	T	C	missense_variant	MODERATE	ACGKRL_RS40830	c.73T>C	DddA-like double-stranded DNA deaminase toxin
NZ_CP171362.1	8842567	T	C	missense_variant	MODERATE	ACGKRL_RS41040	c.505A>G	MFS transporter
NZ_CP171362.1	8847560	TTA	CGG	missense_variant	MODERATE	ACGKRL_RS41065	c.677_679delTAAinsCCG	sensor histidine kinase
NZ_CP171362.1	8858333	C	T	upstream_gene_variant	MODIFIER	ACGKRL_RS41100	c.-4873G>A	nuclear transport factor 2 family protein
NZ_CP171362.1	8938912	C	CGGCCGG	conservative_inframe_insertion	MODERATE	ACGKRL_RS41500	c.177_178insCCGGCC	GGDEF domain-containing protein
NZ_CP171362.1	8942309	C	CGCCG	upstream_gene_variant	MODIFIER	ACGKRL_RS41500	c.-3221_-3220insCGGC	GGDEF domain-containing protein
NZ_CP171362.1	8967369	T	C	missense_variant	MODERATE	leuS	c.2581A>G	leucine--tRNA ligase
NZ_CP171362.1	8985055	T	C	missense_variant	MODERATE	ACGKRL_RS41690	c.1451T>C	protein kinase family protein
NZ_CP171362.1	8991015	TTA	CGG	missense_variant	MODERATE	ACGKRL_RS41725	c.23_25delTTAinsCGG	dependent aminotransferase family

## Sheet:  transcriptional regulator
Chromosome	Position	Ref	Alt	variant-type	Impact	Gene	CDS-change	transcriptional regulator						ID		Protein ID	FC	P-value
NZ_CP171362.1	882520	A	G	missense_variant	MODERATE	ACGKRL_RS04395	c.643A>G	helix-turn-helix transcriptional regulator						WP_187764776.1
NZ_CP171362.1	1288607	T	C	missense_variant	MODERATE	ACGKRL_RS06355	c.619T>C	helix-turn-helix transcriptional regulator						WP_238935397.1
NZ_CP171362.1	1562008	T	TG	upstream_gene_variant	MODIFIER	ACGKRL_RS07590	c.-4202_-4201insC	helix-turn-helix transcriptional regulator						WP_010695734.1
NZ_CP171362.1	1733005	T	C	upstream_gene_variant	MODIFIER	ACGKRL_RS08500	c.-4049A>G	GntR family transcriptional regulator						WP_010695485.1
NZ_CP171362.1	2677519	A	G	missense_variant	MODERATE	ACGKRL_RS13185	c.385A>G	LysR family transcriptional regulator						WP_187764833.1
NZ_CP171362.1	2799218	A	G	synonymous_variant	LOW	ACGKRL_RS13855	c.951T>C	LysR family transcriptional regulator						WP_010696404.1
NZ_CP171362.1	2885393	TTA	CGG	missense_variant	MODERATE	ACGKRL_RS14200	c.159_161delTAAinsCCG	LysR family transcriptional regulator						WP_394378673.1
NZ_CP171362.1	2928300	TAA	CCG	missense_variant	MODERATE	ACGKRL_RS14380	c.668_670delTAAinsCCG	IclR family transcriptional regulator						WP_394378677.1		Q6JHQ2	1.93379	0.030356
NZ_CP171362.1	3664677	T	G	upstream_gene_variant	MODIFIER	ACGKRL_RS17280	c.-158T>G	GntR family transcriptional regulator						WP_010315159.1
NZ_CP171362.1	4087975	T	C	missense_variant	MODERATE	ACGKRL_RS19320	c.133A>G	LacI family DNA-binding transcriptional regulator						WP_187764596.1
NZ_CP171362.1	4109848	A	G	synonymous_variant	LOW	ACGKRL_RS19425	c.348A>G	PucR family transcriptional regulator						WP_010693366.1
NZ_CP171362.1	4259833	G	GCCGGCC	disruptive_inframe_insertion	MODERATE	ACGKRL_RS20230	c.475_476insCCGGCC	TetR/AcrR family transcriptional regulator						WP_394378845.1
NZ_CP171362.1	4369348	T	C	upstream_gene_variant	MODIFIER	ACGKRL_RS20745	c.-4982A>G	GntR family transcriptional regulator						WP_101376729.1
NZ_CP171362.1	5110106	T	C	missense_variant	MODERATE	ACGKRL_RS24415	c.338T>C	helix-turn-helix transcriptional regulator						WP_187764626.1
NZ_CP171362.1	5187939	G	GGCAGC	frameshift_variant	HIGH	ACGKRL_RS24790	c.137_138insGCTGC	GntR family transcriptional regulator						WP_394377916.1
NZ_CP171362.1	5947579	TA	CGG	frameshift_variant&missense_variant	HIGH	ACGKRL_RS27590	c.39_40delTAinsCCG	LacI family DNA-binding transcriptional regulator						WP_394378196.1
NZ_CP171362.1	5947603	G	GC	frameshift_variant	HIGH	ACGKRL_RS27590	c.15dupG	LacI family DNA-binding transcriptional regulator
NZ_CP171362.1	6438418	C	CG	frameshift_variant	HIGH	ACGKRL_RS29425	c.102dupC	GntR family transcriptional regulator						WP_394378353.1
NZ_CP171362.1	6438427	TA	CCGG	frameshift_variant&missense_variant	HIGH	ACGKRL_RS29425	c.93_94delTAinsCCGG	GntR family transcriptional regulator
NZ_CP171362.1	7290511	T	C	synonymous_variant	LOW	ACGKRL_RS33305	c.420A>G	CdaR family transcriptional regulator						WP_029534936.1
NZ_CP171362.1	8407577	T	C	missense_variant	MODERATE	ACGKRL_RS38815	c.280T>C	Scr1 family TA system antitoxin-like transcriptional regulator						WP_187764736.1
NZ_CP171362.1	8735283	A	AG	upstream_gene_variant	MODIFIER	ACGKRL_RS40445	c.-4226_-4225insC	TetR/AcrR family transcriptional regulator						WP_010312738.1

## Sheet: D184-vs-S. spinosa-DEPs-protein
				D184-vs-S. spinosa-DEPs-protein
ID	S. spinosa-1	S. spinosa-2	D184-1	D184-2	D184-3	FC	t.test_p.value	wilcox.test_p.value	regulated	protein	description	gene_name	go_cellularcomponent	go_molecularfunction	go_biologicalprocess	eggnog_description	eggnog_category	eggnog_term	KO	kegg_pathway	subcellularlocation
A0A2N3XPD5	8.3424e+06	8.69815e+06	5.2446e+06	6.05979e+06	5.61818e+06	0.662051	0.00405043	0.2	down	A0A2N3XPD5	Protein translocase subunit SecA	secA	GO:0005737::cytoplasm;GO:0005886::plasma membrane	GO:0005524::ATP binding	GO:0017038::protein import;GO:0065002::intracellular protein transmembrane transport;GO:0006605::protein targeting	Part of the Sec protein translocase complex. Interacts with the SecYEG preprotein conducting channel. Has a central role in coupling the hydrolysis of ATP to the transfer of proteins into and across the cell membrane, serving as an ATP-driven molecular motor driving the stepwise translocation of polypeptide chains across the membrane	Cellular processes and signaling	Intracellular trafficking, secretion, and vesicular transport	K03070	02024::Quorum sensing||03070::Bacterial secretion system||03060::Protein export	Mitochondria
A0A2N3XPF4	1.13631e+07	1.23296e+07	1.76162e+07	1.81898e+07	1.86925e+07	1.53348	0.0320569	0.2	up	A0A2N3XPF4	Amino acid/polyamine/organocation transporter (APC superfamily)	A8926_0014	GO:0016021::integral component of membrane	GO:0015171::amino acid transmembrane transporter activity	GO:0003333::amino acid transmembrane transport	amino acid	Metabolism	Amino acid transport and metabolism	K03294	NA	Plasma membrane
A0A2N3XPH7	603845	596861	1.45963e+06	1.40321e+06	1.7857e+06	2.58101	0.00597362	0.2	up	A0A2N3XPH7	Immunity protein 53 of polymorphic toxin system	A8926_0061	NA	NA	NA	NA	NA	NA	-	NA	Cytoplasm
A0A2N3XPJ2	457803	423478	138515	156251	145424	0.332993	0.000770221	0.2	down	A0A2N3XPJ2	Uncharacterized protein	A8926_0056	NA	NA	NA	NA	NA	NA	-	NA	Mitochondria
A0A2N3XPK0	330688	317050	155102	154942	112226	0.43461	0.0133798	0.2	down	A0A2N3XPK0	histidine kinase	A8926_0052	GO:0016021::integral component of membrane;GO:0005622::intracellular	GO:0005524::ATP binding;GO:0000155::phosphorelay sensor kinase activity	GO:0000160::phosphorelay signal transduction system;GO:0023014::signal transduction by protein phosphorylation	Histidine kinase-, DNA gyrase B-, and HSP90-like ATPase	Cellular processes and signaling	Signal transduction mechanisms	K07642;K07653	02020::Two-component system	Extracellular
A0A2N3XPK5	1.44879e+06	1.40635e+06	3.49304e+06	3.56519e+06	3.52964e+06	2.47224	0.00334988	0.2	up	A0A2N3XPK5	L-rhamnose mutarotase	A8926_0094	GO:0005737::cytoplasm	GO:0016857::racemase and epimerase activity, acting on carbohydrates and derivatives	NA	L-rhamnose mutarotase	Poorly characterized	Function unknown	K03534	NA	Mitochondria
A0A2N3XPK9	870500	924662	2.22467e+06	2.20356e+06	2.19297e+06	2.45891	0.019016	0.2	up	A0A2N3XPK9	Uncharacterized protein DUF4237	A8926_0062	NA	NA	NA	Tuberculosis necrotizing toxin	Cellular processes and signaling	Cell wall/membrane/envelope biogenesis	-	NA	Cytoplasm
A0A2N3XPL4	6.43909e+06	6.05885e+06	4358.1	4807.6	3755.57	0.000689248	1.11229e-05	0.2	down	A0A2N3XPL4	Transcriptional regulator with XRE-family HTH domain	A8926_0078	NA	GO:0003677::DNA binding	NA	sequence-specific DNA binding	Information storage and processing	Transcription	-	NA	Mitochondria
A0A2N3XPM1	2089.76	3700.63	27261	74674.9	67245.5	19.4784	0.00767159	0.2	up	A0A2N3XPM1	Uncharacterized protein DUF1707	A8926_0080	GO:0016020::membrane	NA	NA	Domain of unknown function (DUF1707)	Poorly characterized	Function unknown	-	NA	Plasma membrane
A0A2N3XPM5	3.59831e+06	3.41954e+06	7.11695e+06	6.83935e+06	7.36212e+06	2.02516	0.00104203	0.2	up	A0A2N3XPM5	Dihydrolipoamide dehydrogenase	A8926_0105	GO:0005623::cell	GO:0003955::NAD(P)H dehydrogenase (quinone) activity;GO:0050660::flavin adenine dinucleotide binding;GO:0004148::dihydrolipoyl dehydrogenase activity	GO:0045454::cell redox homeostasis;GO:0055114::oxidation-reduction process	Pyruvate 2-oxoglutarate dehydrogenase complex, dihydrolipoamide dehydrogenase	Metabolism	Energy production and conversion	K00382	01100::Metabolic pathways||01110::Biosynthesis of secondary metabolites||01120::Microbial metabolism in diverse environments||01130::Biosynthesis of antibiotics||01200::Carbon metabolism||00620::Pyruvate metabolism||00280::Valine, leucine and isoleucine degradation||00640::Propanoate metabolism||00260::Glycine, serine and threonine metabolism||00630::Glyoxylate and dicarboxylate metabolism||00010…	Cytoplasm
A0A2N3XPM7	648194	696471	298172	337755	374543	0.500977	0.00322932	0.2	down	A0A2N3XPM7	Thymidylate kinase	tmk	NA	GO:0005524::ATP binding;GO:0004798::thymidylate kinase activity	GO:0006233::dTDP biosynthetic process;GO:0046939::nucleotide phosphorylation;GO:0006235::dTTP biosynthetic process	Phosphorylation of dTMP to form dTDP in both de novo and salvage pathways of dTTP synthesis	Metabolism	Nucleotide transport and metabolism	K00943	01100::Metabolic pathways||00240::Pyrimidine metabolism	Cytoplasm
A0A2N3XPN8	239049	279925	408729	513502	375997	1.66768	0.0271669	0.2	up	A0A2N3XPN8	N-acetylglucosaminyl-diphospho-decaprenol L-rhamnosyltransferase	A8926_0034	NA	GO:0016757::transferase activity, transferring glycosyl groups	NA	PFAM Glycosyl transferase family 2	Poorly characterized	Function unknown	K16870	NA	Cytoplasm
A0A2N3XPP6	1.01321e+06	859721	216564	207493	208680	0.225222	0.0308229	0.2	down	A0A2N3XPP6	Amidohydrolase	A8926_0115	NA	GO:0016874::ligase activity;GO:0004046::aminoacylase activity	GO:0008152::metabolic process	amidohydrolase	Cellular processes and signaling	Cell wall/membrane/envelope biogenesis	K01436	NA	Cytoplasm
A0A2N3XPQ0	1.00374e+06	1.09811e+06	469252	583153	628285	0.533084	0.00922734	0.2	down	A0A2N3XPQ0	Putative transcription factor	A8926_0130	NA	NA	GO:0006355::regulation of transcription, DNA-templated	Ribbon-helix-helix protein, copG family	Poorly characterized	Function unknown	-	NA	Nucleus
A0A2N3XPQ5	319186	289302	541341	467192	562439	1.72118	0.00628226	0.2	up	A0A2N3XPQ5	LytR family transcriptional attenuator	A8926_0042	NA	NA	NA	PFAM Cell envelope-related transcriptional attenuator	Information storage and processing	Transcription	-	NA	Extracellular
A0A2N3XPR9	6.65688e+06	6.52121e+06	857165	1.15375e+06	1.18003e+06	0.161427	0.0029034	0.2	down	A0A2N3XPR9	DUF4254 domain-containing protein	A8926_0149	NA	NA	NA	NA	NA	NA	-	NA	Mitochondria
A0A2N3XPT0	2.08323e+07	2.16731e+07	6.49283e+06	6.58989e+06	6.61024e+06	0.308869	0.00608275	0.2	down	A0A2N3XPT0	Adenosine deaminase	add	NA	GO:0004000::adenosine deaminase activity;GO:0008270::zinc ion binding	GO:0009168::purine ribonucleoside monophosphate biosynthetic process;GO:0009117::nucleotide metabolic process	PFAM Adenosine AMP deaminase	Metabolism	Nucleotide transport and metabolism	K01488	01100::Metabolic pathways||00230::Purine metabolism	Cytoskeleton
A0A2N3XPT1	7.25344e+06	7.60005e+06	857370	1.0706e+06	985781	0.130777	0.000326414	0.2	down	A0A2N3XPT1	Uncharacterized protein	A8926_0150	NA	NA	NA	NA	NA	NA	-	NA	Cytoplasm
A0A2N3XPT4	552698	566891	117747	127784	81625.7	0.194807	0.00651372	0.2	down	A0A2N3XPT4	HEXXH motif-containing protein	A8926_0148	NA	NA	NA	NA	NA	NA	-	NA	Mitochondria
A0A2N3XPT6	965863	992148	1.56029e+06	1.56952e+06	1.58729e+06	1.60609	0.0076227	0.2	up	A0A2N3XPT6	Glycerol uptake facilitator protein	A8926_0087	GO:0016021::integral component of membrane	GO:0005215::transporter activity	GO:0006810::transport	Belongs to the MIP aquaporin (TC 1.A.8) family	Metabolism	Carbohydrate transport and metabolism	K02440	NA	Plasma membrane
A0A2N3XPT8	485724	465681	211820	182046	207204	0.421181	0.000893349	0.2	down	A0A2N3XPT8	Nucleoside ABC transporter ATP-binding protein	A8926_0170	NA	GO:0016887::ATPase activity;GO:0005524::ATP binding	NA	ABC transporter	Poorly characterized	Function unknown	K02056	NA	Cytoplasm
A0A2N3XPU4	935867	861390	342440	502521	462323	0.484918	0.0162323	0.2	down	A0A2N3XPU4	Thymidine phosphorylase	A8926_0165	NA	GO:0009032::thymidine phosphorylase activity;GO:0016154::pyrimidine-nucleoside phosphorylase activity;GO:0004645::phosphorylase activity	GO:0006213::pyrimidine nucleoside metabolic process;GO:0006206::pyrimidine nucleobase metabolic process	TIGRFAM pyrimidine-nucleoside phosphorylase	Metabolism	Nucleotide transport and metabolism	K00758	01100::Metabolic pathways||00240::Pyrimidine metabolism	Cytoplasm
A0A2N3XPV3	148523	135453	4358.1	22432	3755.57	0.0717094	0.0341327	0.2	down	A0A2N3XPV3	Nucleoside ABC transporter membrane protein	A8926_0169	GO:0016021::integral component of membrane;GO:0005886::plasma membrane	GO:0005215::transporter activity	GO:0008643::carbohydrate transport	Belongs to the binding-protein-dependent transport system permease family	Poorly characterized	Function unknown	K02057	NA	Plasma membrane
A0A2N3XPW0	1.41092e+06	1.31002e+06	521615	543992	523078	0.389249	0.012064	0.2	down	A0A2N3XPW0	Putative secreted acid phosphatase	A8926_0203	NA	NA	NA	HAD superfamily, subfamily IIIB (Acid phosphatase)	Poorly characterized	Function unknown	K01078	01100::Metabolic pathways||01120::Microbial metabolism in diverse environments||00627::Aminobenzoate degradation||00740::Riboflavin metabolism||00730::Thiamine metabolism	Extracellular
A0A2N3XPW3	506936	430603	225587	175671	289380	0.491101	0.0234668	0.2	down	A0A2N3XPW3	TetR family transcriptional regulator	A8926_0194	NA	GO:0003677::DNA binding	GO:0006355::regulation of transcription, DNA-templated	PFAM Bacterial regulatory proteins, tetR family	Information storage and processing	Transcription	-	NA	Mitochondria
A0A2N3XPW6	604269	623229	266496	238890	285952	0.429783	0.00210358	0.2	down	A0A2N3XPW6	Cytidine deaminase	A8926_0167	NA	GO:0004126::cytidine deaminase activity;GO:0008270::zinc ion binding	GO:0009972::cytidine deamination	cytidine and deoxycytidylate deaminase	Metabolism	Nucleotide transport and metabolism	K01489	01100::Metabolic pathways||00240::Pyrimidine metabolism	Cytoplasm
A0A2N3XPX4	3.84451e+09	3.73741e+09	2.15421e+09	2.22435e+09	2.24518e+09	0.582415	0.000384043	0.2	down	A0A2N3XPX4	Ricin-type beta-trefoil lectin protein	A8926_0218	NA	NA	NA	NA	NA	NA	-	NA	Extracellular
A0A2N3XPX6	668532	913013	4358.1	44599.3	31269.4	0.0338179	0.0305817	0.2	down	A0A2N3XPX6	Uncharacterized protein	A8926_0147	NA	NA	NA	NA	NA	NA	-	NA	Nucleus
A0A2N3XPX9	3.11538e+06	3.58329e+06	1.79182e+06	2.00607e+06	2.02589e+06	0.579595	0.0337366	0.2	down	A0A2N3XPX9	Uncharacterized protein DUF1918	A8926_0226	NA	NA	NA	Domain of unknown function (DUF1918)	Poorly characterized	Function unknown	-	NA	Cytoplasm
A0A2N3XPY3	117532	111897	268670	274964	284113	2.40524	0.00155501	0.2	up	A0A2N3XPY3	Multisubunit sodium/proton antiporter MrpC subunit	A8926_0122	GO:0016021::integral component of membrane	GO:0016651::oxidoreductase activity, acting on NAD(P)H	GO:0042773::ATP synthesis coupled electron transport	Multisubunit Na H antiporter, MnhC subunit	Metabolism	Inorganic ion transport and metabolism	K05567	NA	Plasma membrane
A0A2N3XPZ0	3.02069e+06	3.0535e+06	505972	508079	554120	0.172113	0.000187893	0.2	down	A0A2N3XPZ0	Bifunctional protein FolD	folD	NA	GO:0004488::methylenetetrahydrofolate dehydrogenase (NADP+) activity;GO:0004477::methenyltetrahydrofolate cyclohydrolase activity	GO:0009086::methionine biosynthetic process;GO:0055114::oxidation-reduction process;GO:0006164::purine nucleotide biosynthetic process;GO:0000105::histidine biosynthetic process;GO:0009396::folic acid-containing compound biosynthetic process;GO:0035999::tetrahydrofolate interconversion	Catalyzes the oxidation of 5,10- methylenetetrahydrofolate to 5,10-methenyltetrahydrofolate and then the hydrolysis of 5,10-methenyltetrahydrofolate to 10- formyltetrahydrofolate	Metabolism	Coenzyme transport and metabolism	K01491	01100::Metabolic pathways||01120::Microbial metabolism in diverse environments||01200::Carbon metabolism||00720::Carbon fixation pathways in prokaryotes||00670::One carbon pool by folate	Cytoplasm
A0A2N3XPZ2	5.87093e+06	6.07811e+06	1.56029e+06	1.45518e+06	1.55596e+06	0.255052	2.11776e-05	0.2	down	A0A2N3XPZ2	Subtilisin inhibitor-like	A8926_0215	NA	NA	NA	Belongs to the protease inhibitor I16 (SSI) family	Cellular processes and signaling	Cell wall/membrane/envelope biogenesis	-	NA	Extracellular
A0A2N3XPZ7	112188	112961	187780	304903	225395	2.12623	0.0350608	0.2	up	A0A2N3XPZ7	Helix-turn-helix protein	A8926_0199	NA	GO:0043565::sequence-specific DNA binding	NA	Helix-turn-helix domain	Information storage and processing	Transcription	-	NA	Mitochondria
A0A2N3XQ03	426029	370720	916098	871866	946362	2.2879	0.0334713	0.2	up	A0A2N3XQ03	mRNA-degrading endonuclease RelE of RelBE toxin-antitoxin system	A8926_0254	NA	GO:0004519::endonuclease activity;GO:0005515::protein binding	GO:0045926::negative regulation of growth;GO:0006401::RNA catabolic process;GO:0006351::transcription, DNA-templated	PFAM plasmid stabilization system	Cellular processes and signaling	Cell cycle control, cell division, chromosome partitioning	K06218	NA	Mitochondria
A0A2N3XQ08	119300	118669	218593	196178	227932	1.80053	0.00563123	0.2	up	A0A2N3XQ08	Small secreted domain DUF320	A8926_0211	NA	NA	NA	NA	NA	NA	-	NA	Extracellular
A0A2N3XQ17	909716	1.00178e+06	346910	287551	331858	0.33702	0.000822812	0.2	down	A0A2N3XQ17	Aldehyde dehydrogenase (NAD+)	A8926_0156	NA	GO:0016491::oxidoreductase activity	GO:0055114::oxidation-reduction process	Aldehyde dehydrogenase	Metabolism	Energy production and conversion	K00128	01100::Metabolic pathways||01110::Biosynthesis of secondary metabolites||01120::Microbial metabolism in diverse environments||01130::Biosynthesis of antibiotics||00620::Pyruvate metabolism||00280::Valine, leucine and isoleucine degradation||00071::Fatty acid degradation||00010::Glycolysis / Gluconeogenesis||00410::beta-Alanine metabolism||00330::Arginine and proline metabolism||00380::Tryptophan …	Mitochondria
A0A2N3XQ18	1.13631e+07	1.24259e+07	1.82202e+07	1.91252e+07	1.99456e+07	1.60553	0.0190968	0.2	up	A0A2N3XQ18	YVTN family beta-propeller protein	A8926_0267	NA	NA	NA	amine dehydrogenase activity	Poorly characterized	Function unknown	-	NA	Cytoplasm
A0A2N3XQ19	450493	537774	2.14414e+06	1.96449e+06	2.11987e+06	4.20164	0.0251379	0.2	up	A0A2N3XQ19	3-hydroxybutyrate dehydrogenase	A8926_0273	NA	GO:0003858::3-hydroxybutyrate dehydrogenase activity	GO:0055114::oxidation-reduction process	Enoyl-(Acyl carrier protein) reductase	Metabolism	Lipid transport and metabolism	K00019	01100::Metabolic pathways||00650::Butanoate metabolism||00072::Synthesis and degradation of ketone bodies	Mitochondria
A0A2N3XQ20	182522	247887	560005	664261	768898	3.08725	0.0337033	0.2	up	A0A2N3XQ20	Methyltransferase (TIGR00027 family)	A8926_0264	NA	GO:0016740::transferase activity	GO:0009058::biosynthetic process	Leucine carboxyl methyltransferase	Metabolism	Secondary metabolites biosynthesis, transport and catabolism	K15971	01130::Biosynthesis of antibiotics||01057::Biosynthesis of type II polyketide products	Mitochondria
A0A2N3XQ21	2.07376e+06	2.12878e+06	7.49947e+06	8.66872e+06	6.99662e+06	3.67472	0.00166495	0.2	up	A0A2N3XQ21	Putative enzyme related to lactoylglutathione lyase	A8926_0266	NA	GO:0051213::dioxygenase activity	GO:0055114::oxidation-reduction process	lactoylglutathione lyase activity	Metabolism	Amino acid transport and metabolism	-	NA	Cytoskeleton
A0A2N3XQ22	2089.76	3700.63	525133	422925	378942	152.782	0.0210315	0.2	up	A0A2N3XQ22	Antitoxin	A8926_0253	NA	GO:0097351::toxin-antitoxin pair type II binding;GO:0003677::DNA binding	GO:0045927::positive regulation of growth;GO:0006355::regulation of transcription, DNA-templated	Antitoxin component of a toxin-antitoxin (TA) module	Cellular processes and signaling	Cell cycle control, cell division, chromosome partitioning	K19159	NA	Cytoplasm
A0A2N3XQ28	1.40145e+06	1.40635e+06	632375	554105	745291	0.458669	0.0116412	0.2	down	A0A2N3XQ28	LmbE family N-acetylglucosaminyl deacetylase	A8926_0275	NA	NA	NA	GlcNAc-PI de-N-acetylase	Poorly characterized	Function unknown	K15525;K16515	00362::Benzoate degradation	Mitochondria
A0A2N3XQ34	1.38251e+07	1.41598e+07	2.11394e+07	2.21395e+07	2.23474e+07	1.56338	0.000225557	0.2	up	A0A2N3XQ34	IMP dehydrogenase	A8926_0294	NA	GO:0003938::IMP dehydrogenase activity;GO:0004152::dihydroorotate dehydrogenase activity	GO:0006164::purine nucleotide biosynthetic process;GO:0006207::'de novo' pyrimidine nucleobase biosynthetic process;GO:0055114::oxidation-reduction process	IMP dehydrogenase GMP reductase	Metabolism	Nucleotide transport and metabolism	K00088	01100::Metabolic pathways||01110::Biosynthesis of secondary metabolites||00230::Purine metabolism	Cytoplasm
A0A2N3XQ36	1.02268e+06	1.07884e+06	1.74149e+06	1.67346e+06	1.60818e+06	1.59349	0.00279916	0.2	up	A0A2N3XQ36	Uncharacterized protein	A8926_0261	NA	NA	NA	NA	NA	NA	-	NA	Plasma membrane
A0A2N3XQ38	2089.76	3700.63	23275.4	65871.3	67253.7	18.0069	0.00875454	0.2	up	A0A2N3XQ38	RING-type E3 ubiquitin transferase	A8926_0288	GO:0016021::integral component of membrane	GO:0004386::helicase activity;GO:0004842::ubiquitin-protein transferase activity	GO:0007005::mitochondrion organization;GO:0016567::protein ubiquitination	E3 Ubiquitin ligase	Poorly characterized	Function unknown	-	NA	Plasma membrane
A0A2N3XQ51	1.26888e+06	1.31965e+06	582962	639554	718442	0.499887	0.00423505	0.2	down	A0A2N3XQ51	non-specific serine/threonine protein kinase	A8926_0278	GO:0016021::integral component of membrane	GO:0005524::ATP binding;GO:0004674::protein serine/threonine kinase activity	GO:0006468::protein phosphorylation	PFAM Protein kinase domain	Information storage and processing	Transcription	K12132	NA	Mitochondria
A0A2N3XQ52	6.41068e+06	5.79877e+06	2.96959e+06	3.76268e+06	3.4461e+06	0.555765	0.00619598	0.2	down	A0A2N3XQ52	Succinate--CoA ligase [ADP-forming] subunit alpha	sucD	NA	GO:0005524::ATP binding;GO:0004775::succinate-CoA ligase (ADP-forming) activity;GO:0048037::cofactor binding	GO:0008152::metabolic process	Succinyl-CoA synthetase functions in the citric acid cycle (TCA), coupling the hydrolysis of succinyl-CoA to the synthesis of either ATP or GTP and thus represents the only step of substrate-level phosphorylation in the TCA. The alpha subunit of the enzyme binds the substrates coenzyme A and phosphate, while succinate binding and nucleotide specificity is provided by the beta subunit	Metabolism	Energy production and conversion	K01902	01100::Metabolic pathways||01110::Biosynthesis of secondary metabolites||01120::Microbial metabolism in diverse environments||01130::Biosynthesis of antibiotics||01200::Carbon metabolism||00640::Propanoate metabolism||00720::Carbon fixation pathways in prokaryotes||00020::Citrate cycle (TCA cycle)||00660::C5-Branched dibasic acid metabolism	Cytoplasm
A0A2N3XQ55	2089.76	3700.63	245678	243908	196739	79.0189	0.030714	0.2	up	A0A2N3XQ55	RNA polymerase sigma-70 factor (ECF subfamily)	A8926_0298	NA	GO:0003700::transcription factor activity, sequence-specific DNA binding;GO:0003677::DNA binding;GO:0016987::sigma factor activity	GO:0006355::regulation of transcription, DNA-templated;GO:0006352::DNA-templated transcription, initiation	Belongs to the sigma-70 factor family. ECF subfamily	Information storage and processing	Transcription	K03088	NA	Cytoplasm
A0A2N3XQ56	2089.76	3700.63	79495.6	63430	86265.4	26.3875	0.0366377	0.2	up	A0A2N3XQ56	Tartronate-semialdehyde synthase	A8926_0315	NA	GO:0016874::ligase activity;GO:0030976::thiamine pyrophosphate binding;GO:0009028::tartronate-semialdehyde synthase activity;GO:0000287::magnesium ion binding	GO:0009436::glyoxylate catabolic process	Belongs to the TPP enzyme family	Poorly characterized	Function unknown	K01608	01100::Metabolic pathways||00630::Glyoxylate and dicarboxylate metabolism	Cytoskeleton
A0A2N3XQ60	3.74035e+06	3.5255e+06	6.5331e+06	6.65225e+06	6.78777e+06	1.8326	0.0154257	0.2	up	A0A2N3XQ60	Inosine-5'-monophosphate dehydrogenase	guaB	NA	GO:0046872::metal ion binding;GO:0000166::nucleotide binding;GO:0003938::IMP dehydrogenase activity	GO:0055114::oxidation-reduction process;GO:0006177::GMP biosynthetic process	Catalyzes the conversion of inosine 5'-phosphate (IMP) to xanthosine 5'-phosphate (XMP), the first committed and rate- limiting step in the de novo synthesis of guanine nucleotides, and therefore plays an important role in the regulation of cell growth	Metabolism	Nucleotide transport and metabolism	K00088	01100::Metabolic pathways||01110::Biosynthesis of secondary metabolites||00230::Purine metabolism	Mitochondria
A0A2N3XQ66	1.95066e+06	1.78201e+06	2.91926e+06	3.06627e+06	2.95529e+06	1.59686	0.0413289	0.2	up	A0A2N3XQ66	Hydroxypyruvate isomerase	A8926_0317	NA	GO:0008903::hydroxypyruvate isomerase activity	NA	Belongs to the hyi family	Metabolism	Carbohydrate transport and metabolism	K01816	01100::Metabolic pathways||00630::Glyoxylate and dicarboxylate metabolism	Cytoplasm
A0A2N3XQ67	283163	277663	1.1375e+06	1.10178e+06	1.03393e+06	3.89095	0.000120173	0.2	up	A0A2N3XQ67	Glycosyl hydrolase family 16	A8926_0289	NA	GO:0016787::hydrolase activity	NA	Glycosyl hydrolases family 16	Metabolism	Carbohydrate transport and metabolism	-	NA	Extracellular
A0A2N3XQ87	42463.3	42250.4	4358.1	4807.6	6827	0.125857	0.00420458	0.2	down	A0A2N3XQ87	Uncharacterized protein	A8926_0338	NA	NA	NA	NA	NA	NA	-	NA	Nucleus
A0A2N3XQ92	2.5567e+06	2.90902e+06	4.01649e+06	5.43614e+06	4.38594e+06	1.68793	0.018493	0.2	up	A0A2N3XQ92	Sporulation protein YtfJ	A8926_0326	GO:0016020::membrane	NA	NA	NA	NA	NA	-	NA	Cytoplasm
A0A2N3XQ94	2.53776e+07	2.48519e+07	4.28829e+06	2.45302e+06	3.41477e+06	0.134796	0.00615343	0.2	down	A0A2N3XQ94	Chaperonin GroEL	groEL	GO:0005737::cytoplasm	GO:0005524::ATP binding;GO:0051082::unfolded protein binding	GO:0042026::protein refolding	Prevents misfolding and promotes the refolding and proper assembly of unfolded polypeptides generated under stress conditions	Cellular processes and signaling	Posttranslational modification, protein turnover, chaperones	K04077	03018::RNA degradation||05152::Tuberculosis||05134::Legionellosis	Cytoplasm
A0A2N3XQ95	104722	85543.1	178802	172216	211395	1.97063	0.0375043	0.2	up	A0A2N3XQ95	Putative nucleic acid-binding Zn-ribbon protein	A8926_0356	NA	NA	NA	Belongs to the WXG100 family	Poorly characterized	Function unknown	-	NA	Cytoplasm
A0A2N3XQA1	4.07177e+08	4.53691e+08	2.32534e+08	2.38026e+08	2.45404e+08	0.554451	0.0424965	0.2	down	A0A2N3XQA1	ESAT-6-like protein	A8926_0349	NA	NA	NA	protein secretion by the type VII secretion system	Poorly characterized	Function unknown	-	NA	Cytoskeleton
A0A2N3XQA2	2.81237e+06	2.96681e+06	1.05697e+06	842212	882018	0.32083	0.00145904	0.2	down	A0A2N3XQA2	GMP synthase [glutamine-hydrolyzing]	guaA	NA	GO:0003922::GMP synthase (glutamine-hydrolyzing) activity;GO:0005524::ATP binding;GO:0016740::transferase activity;GO:0016462::pyrophosphatase activity	GO:0006541::glutamine metabolic process;GO:0006177::GMP biosynthetic process	Catalyzes the synthesis of GMP from XMP	Metabolism	Nucleotide transport and metabolism	K01951	01100::Metabolic pathways||00230::Purine metabolism	Cytoplasm
A0A2N3XQB4	3.11538e+07	3.04387e+07	7.10688e+06	6.50674e+06	7.13238e+06	0.224551	8.93802e-05	0.2	down	A0A2N3XQB4	Translation initiation factor IF-1	infA	GO:0005737::cytoplasm;GO:0005886::plasma membrane;GO:0005618::cell wall	GO:0003743::translation initiation factor activity;GO:0019843::rRNA binding;GO:0043022::ribosome binding	GO:0006413::translational initiation;GO:0040007::growth	One of the essential components for the initiation of protein synthesis. Stabilizes the binding of IF-2 and IF-3 on the 30S subunit to which N-formylmethionyl-tRNA(fMet) subsequently binds. Helps modulate mRNA selection, yielding the 30S pre- initiation complex (PIC). Upon addition of the 50S ribosomal subunit IF-1, IF-2 and IF-3 are released leaving the mature 70S translation initation complex	Information storage and processing	Translation, ribosomal structure and biogenesis	K02518	NA	Nucleus
A0A2N3XQB8	2089.76	3700.63	154746	155865	37460.5	40.0747	0.00816384	0.2	up	A0A2N3XQB8	Phosphatidylethanolamine N-methyltransferase /phosphatidyl-N-methylethanolamine N-methyltransferase	A8926_0369	NA	GO:0008168::methyltransferase activity	GO:0032259::methylation	Methyltransferase domain	Metabolism	Lipid transport and metabolism	-	NA	Mitochondria
A0A2N3XQC6	2.73661e+06	2.73563e+06	4.18762e+06	4.20963e+06	4.40683e+06	1.55988	0.0013257	0.2	up	A0A2N3XQC6	50S ribosomal protein L16	rplP	GO:0005840::ribosome	GO:0003735::structural constituent of ribosome;GO:0019843::rRNA binding;GO:0000049::tRNA binding	GO:0006412::translation	Binds 23S rRNA and is also seen to make contacts with the A and possibly P site tRNAs	Information storage and processing	Translation, ribosomal structure and biogenesis	K02878	03010::Ribosome	Mitochondria
A0A2N3XQC7	1.60977e+07	1.33892e+07	2.46627e+07	3.13903e+07	2.69422e+07	1.87643	0.0277367	0.2	up	A0A2N3XQC7	50S ribosomal protein L6	rplF	GO:0005840::ribosome	GO:0003735::structural constituent of ribosome;GO:0019843::rRNA binding	GO:0006412::translation	This protein binds to the 23S rRNA, and is important in its secondary structure. It is located near the subunit interface in the base of the L7 L12 stalk, and near the tRNA binding site of the peptidyltransferase center	Information storage and processing	Translation, ribosomal structure and biogenesis	K02933	03010::Ribosome	Mitochondria
A0A2N3XQD5	62894.3	43027.2	115488	239989	207535	3.54358	0.0259792	0.2	up	A0A2N3XQD5	50S ribosomal protein L22	rplV	GO:0015934::large ribosomal subunit	GO:0003735::structural constituent of ribosome;GO:0019843::rRNA binding	GO:0006412::translation	The globular domain of the protein is located near the polypeptide exit tunnel on the outside of the subunit, while an extended beta-hairpin is found that lines the wall of the exit tunnel in the center of the 70S ribosome	Information storage and processing	Translation, ribosomal structure and biogenesis	K02890	03010::Ribosome	Mitochondria
A0A2N3XQF0	3.3237e+07	3.09203e+07	1.18784e+07	1.28887e+07	1.26357e+07	0.388657	0.00250708	0.2	down	A0A2N3XQF0	Mucin	A8926_0408	NA	NA	NA	NA	NA	NA	-	NA	Nucleus
A0A2N3XQF3	8.78746e+06	9.54581e+06	1.81195e+07	1.74622e+07	1.81703e+07	1.95463	0.0252562	0.2	up	A0A2N3XQF3	30S ribosomal protein S3	rpsC	GO:0015935::small ribosomal subunit	GO:0003729::mRNA binding;GO:0003735::structural constituent of ribosome;GO:0019843::rRNA binding	GO:0006412::translation	Binds the lower part of the 30S subunit head. Binds mRNA in the 70S ribosome, positioning it for translation	Information storage and processing	Translation, ribosomal structure and biogenesis	K02982	03010::Ribosome	Nucleus
A0A2N3XQF5	3.693e+07	3.89153e+07	6.13044e+07	6.37161e+07	6.10899e+07	1.63588	0.00986543	0.2	up	A0A2N3XQF5	DNA-directed RNA polymerase subunit alpha	rpoA	NA	GO:0003899::DNA-directed 5'-3' RNA polymerase activity;GO:0003677::DNA binding;GO:0046983::protein dimerization activity	GO:0006351::transcription, DNA-templated	DNA-dependent RNA polymerase catalyzes the transcription of DNA into RNA using the four ribonucleoside triphosphates as substrates	Information storage and processing	Transcription	K03040	01100::Metabolic pathways||00230::Purine metabolism||00240::Pyrimidine metabolism||03020::RNA polymerase	Cytoplasm
A0A2N3XQF7	5.07551e+06	5.4231e+06	8.01286e+06	8.66872e+06	7.90514e+06	1.56127	0.00504177	0.2	up	A0A2N3XQF7	30S ribosomal protein S4	rpsD	GO:0015935::small ribosomal subunit	GO:0003735::structural constituent of ribosome;GO:0019843::rRNA binding	GO:0006412::translation	One of the primary rRNA binding proteins, it binds directly to 16S rRNA where it nucleates assembly of the body of the 30S subunit	Information storage and processing	Translation, ribosomal structure and biogenesis	K02986	03010::Ribosome	Mitochondria
A0A2N3XQF9	19795.5	19360.7	102786	159102	94869.1	6.0741	0.00784466	0.2	up	A0A2N3XQF9	Excreted virulence factor EspC (Type VII ESX diderm)	A8926_0410	NA	NA	NA	NA	NA	NA	-	NA	Cytoplasm
A0A2N3XQG3	1.90332e+07	1.85907e+07	1.15764e+07	1.17454e+07	1.24268e+07	0.633437	0.000455251	0.2	down	A0A2N3XQG3	DNA-directed RNA polymerase subunit beta	rpoB	NA	GO:0003899::DNA-directed 5'-3' RNA polymerase activity;GO:0003677::DNA binding;GO:0032549::ribonucleoside binding	GO:0006351::transcription, DNA-templated	DNA-dependent RNA polymerase catalyzes the transcription of DNA into RNA using the four ribonucleoside triphosphates as substrates	Information storage and processing	Transcription	K03043	01100::Metabolic pathways||00230::Purine metabolism||00240::Pyrimidine metabolism||03020::RNA polymerase	Mitochondria
A0A2N3XQG8	802527	812320	1.60056e+06	1.63188e+06	1.57685e+06	1.98545	1.26336e-05	0.2	up	A0A2N3XQG8	50S ribosomal protein L23	rplW	GO:0005840::ribosome	GO:0003735::structural constituent of ribosome;GO:0019843::rRNA binding;GO:0000166::nucleotide binding	GO:0006412::translation	One of the early assembly proteins it binds 23S rRNA. One of the proteins that surrounds the polypeptide exit tunnel on the outside of the ribosome. Forms the main docking site for trigger factor binding to the ribosome	Information storage and processing	Translation, ribosomal structure and biogenesis	K02892	03010::Ribosome	Cytoplasm
A0A2N3XQG9	1.82756e+06	1.64716e+06	555776	380176	491974	0.273965	0.00281532	0.2	down	A0A2N3XQG9	50S ribosomal protein L15	rplO	GO:0015934::large ribosomal subunit	GO:0003735::structural constituent of ribosome;GO:0019843::rRNA binding	GO:0006412::translation	Binds to the 23S rRNA	Information storage and processing	Translation, ribosomal structure and biogenesis	K02876	03010::Ribosome	Mitochondria
A0A2N3XQH7	2089.76	3700.63	94979.1	40068.5	12193.5	16.9524	0.0357485	0.2	up	A0A2N3XQH7	Phospholipid/cholesterol/gamma-HCH transport system ATP-binding protein	A8926_0430	NA	GO:0016887::ATPase activity;GO:0005524::ATP binding	NA	ABC-type transport system involved in resistance to organic solvents, ATPase component	Metabolism	Secondary metabolites biosynthesis, transport and catabolism	K02065	02010::ABC transporters	Cytoplasm
A0A2N3XQH9	1.28782e+07	1.2137e+07	2.90919e+06	2.86878e+06	2.77776e+06	0.228015	0.003035	0.2	down	A0A2N3XQH9	Transcription termination/antitermination protein NusG	nusG	NA	NA	GO:0032784::regulation of DNA-templated transcription, elongation;GO:0031564::transcription antitermination	Participates in transcription elongation, termination and antitermination	Information storage and processing	Transcription	K02601	NA	Cytoplasm
A0A2N3XQI3	126812	196966	23471.5	36423.1	36541	0.198563	0.0291721	0.2	down	A0A2N3XQI3	ADP-ribosylglycohydrolase	A8926_0401	NA	NA	NA	ADP-ribosylglycohydrolase	Cellular processes and signaling	Posttranslational modification, protein turnover, chaperones	K05521	NA	Cytoplasm
A0A2N3XQI7	3.19113e+06	3.59292e+06	1.71129e+06	1.08099e+06	1.66039e+06	0.437562	0.0194251	0.2	down	A0A2N3XQI7	UPF0234 protein A8926_0452	A8926_0452	NA	NA	NA	Belongs to the UPF0234 family	Poorly characterized	Function unknown	K09767	NA	Cytoplasm
A0A2N3XQJ1	7.09246e+06	6.36709e+06	4.44935e+06	4.05372e+06	4.34417e+06	0.636338	0.0338673	0.2	down	A0A2N3XQJ1	30S ribosomal protein S10	rpsJ	GO:0005840::ribosome	GO:0003735::structural constituent of ribosome;GO:0000049::tRNA binding	GO:0006412::translation	Involved in the binding of tRNA to the ribosomes	Information storage and processing	Translation, ribosomal structure and biogenesis	K02946	03010::Ribosome	Mitochondria
A0A2N3XQJ2	249069	275194	518402	519069	556704	2.0272	0.0177987	0.2	up	A0A2N3XQJ2	Chaperone protein HscA	A8926_0351	GO:0016021::integral component of membrane	GO:0005524::ATP binding	NA	Belongs to the heat shock protein 70 family	Cellular processes and signaling	Posttranslational modification, protein turnover, chaperones	K04044;K04043	03018::RNA degradation||05152::Tuberculosis	Extracellular
A0A2N3XQK1	331834	297318	584765	679723	494124	1.86347	0.0111644	0.2	up	A0A2N3XQK1	Phospholipid/cholesterol/gamma-HCH transport system substrate-binding protein	A8926_0425	GO:0016021::integral component of membrane	NA	NA	Virulence factor Mce family protein	Metabolism	Secondary metabolites biosynthesis, transport and catabolism	K02067	02010::ABC transporters	Extracellular
A0A2N3XQK6	2.3105e+06	2.33107e+06	663401	790341	718463	0.311993	0.00175091	0.2	down	A0A2N3XQK6	NADH-quinone oxidoreductase subunit A	nuoA	GO:0016021::integral component of membrane;GO:0005886::plasma membrane	GO:0048038::quinone binding;GO:0008137::NADH dehydrogenase (ubiquinone) activity	GO:0055114::oxidation-reduction process;GO:0006810::transport	NDH-1 shuttles electrons from NADH, via FMN and iron- sulfur (Fe-S) centers, to quinones in the respiratory chain. The immediate electron acceptor for the enzyme in this species is believed to be a menaquinone. Couples the redox reaction to proton translocation (for every two electrons transferred, four hydrogen ions are translocated across the cytoplasmic membrane), and thus conserves the redox …	Metabolism	Energy production and conversion	K00330	01100::Metabolic pathways||00190::Oxidative phosphorylation	Plasma membrane
A0A2N3XQK7	5.72889e+07	6.27076e+07	1.60056e+07	1.767e+07	2.05722e+07	0.301385	0.000845821	0.2	down	A0A2N3XQK7	50S ribosomal protein L7/L12	rplL	GO:0005840::ribosome	GO:0003735::structural constituent of ribosome	GO:0006412::translation	Forms part of the ribosomal stalk which helps the ribosome interact with GTP-bound translation factors. Is thus essential for accurate translation	Information storage and processing	Translation, ribosomal structure and biogenesis	K02935	03010::Ribosome	Cytoplasm
A0A2N3XQL6	1.20259e+06	1.1848e+06	1.93275e+06	2.1308e+06	2.09899e+06	1.72086	0.00199365	0.2	up	A0A2N3XQL6	UPF0336 protein A8926_0442	A8926_0442	NA	NA	NA	Belongs to the UPF0336 family	Metabolism	Lipid transport and metabolism	-	NA	Cytoplasm
A0A2N3XQM4	155904	175488	336993	281615	300386	1.84875	0.0089335	0.2	up	A0A2N3XQM4	Uncharacterized protein	A8926_0433	NA	NA	NA	NA	NA	NA	-	NA	Cytoplasm
A0A2N3XQN9	235786	290274	969107	1.03514e+06	1.03104e+06	3.84657	0.0408971	0.2	up	A0A2N3XQN9	Glutamate-1-semialdehyde 2,1-aminomutase	hemL	GO:0005737::cytoplasm	GO:0030170::pyridoxal phosphate binding;GO:0042286::glutamate-1-semialdehyde 2,1-aminomutase activity;GO:0008483::transaminase activity	GO:0006782::protoporphyrinogen IX biosynthetic process	PFAM aminotransferase class-III	Metabolism	Coenzyme transport and metabolism	K01845	01100::Metabolic pathways||01110::Biosynthesis of secondary metabolites||00860::Porphyrin and chlorophyll metabolism	Cytoplasm
A0A2N3XQP0	3.30477e+06	3.51586e+06	1.04691e+06	1.20572e+06	1.55596e+06	0.372262	0.00947389	0.2	down	A0A2N3XQP0	Secreted protein	A8926_0498	NA	NA	NA	NA	NA	NA	-	NA	Extracellular
A0A2N3XQQ3	3.76876e+06	3.65072e+06	2.09381e+06	2.26592e+06	2.25563e+06	0.594414	0.000457241	0.2	down	A0A2N3XQQ3	Heptaprenyl diphosphate synthase	A8926_0458	NA	GO:0036422::heptaprenyl diphosphate synthase activity	GO:0008299::isoprenoid biosynthetic process	Belongs to the FPP GGPP synthase family	Metabolism	Coenzyme transport and metabolism	K00805	01110::Biosynthesis of secondary metabolites||00900::Terpenoid backbone biosynthesis	Cytoplasm
A0A2N3XQR0	965863	1.04994e+06	595588	666724	652326	0.633208	0.00887666	0.2	down	A0A2N3XQR0	2-succinyl-5-enolpyruvyl-6-hydroxy-3-cyclohexene-1-carboxylate synthase	menD	NA	GO:0030145::manganese ion binding;GO:0070204::2-succinyl-5-enolpyruvyl-6-hydroxy-3-cyclohexene-1-carboxylic-acid synthase activity;GO:0030976::thiamine pyrophosphate binding;GO:0000287::magnesium ion binding	GO:0009234::menaquinone biosynthetic process	Catalyzes the thiamine diphosphate-dependent decarboxylation of 2-oxoglutarate and the subsequent addition of the resulting succinic semialdehyde-thiamine pyrophosphate anion to isochorismate to yield 2-succinyl-5-enolpyruvyl-6-hydroxy-3- cyclohexene-1-carboxylate (SEPHCHC)	Metabolism	Coenzyme transport and metabolism	K02551	01100::Metabolic pathways||01110::Biosynthesis of secondary metabolites||00130::Ubiquinone and other terpenoid-quinone biosynthesis	Cytoplasm
A0A2N3XQS3	3.08697e+06	3.16909e+06	4.85201e+06	5.48811e+06	5.6704e+06	1.70613	0.00516017	0.2	up	A0A2N3XQS3	Broad specificity phosphatase PhoE	A8926_0504	NA	NA	NA	PFAM Phosphoglycerate mutase	Metabolism	Carbohydrate transport and metabolism	K15634	01100::Metabolic pathways||01110::Biosynthesis of secondary metabolites||01120::Microbial metabolism in diverse environments||01130::Biosynthesis of antibiotics||01200::Carbon metabolism||01230::Biosynthesis of amino acids||00260::Glycine, serine and threonine metabolism||00010::Glycolysis / Gluconeogenesis||00680::Methane metabolism	Cytoplasm
A0A2N3XQV0	2.26315e+06	2.25401e+06	1.18784e+06	1.35124e+06	1.28445e+06	0.564297	0.0041553	0.2	down	A0A2N3XQV0	Helix-turn-helix protein	A8926_0565	NA	GO:0043565::sequence-specific DNA binding	NA	PFAM Helix-turn-helix	Information storage and processing	Transcription	-	NA	Mitochondria
A0A2N3XQV2	7.51858e+06	6.78128e+06	4.44935e+06	3.97056e+06	4.29196e+06	0.592634	0.0168214	0.2	down	A0A2N3XQV2	Uncharacterized membrane-anchored protein YjiN (DUF445 family)	A8926_0568	GO:0016021::integral component of membrane	NA	NA	Protein of unknown function (DUF445)	Poorly characterized	Function unknown	-	NA	Mitochondria
A0A2N3XQV4	231459	224032	393758	319157	449836	1.70183	0.0319534	0.2	up	A0A2N3XQV4	Demethylmenaquinone methyltransferase	menG	NA	GO:0008168::methyltransferase activity	GO:0009234::menaquinone biosynthetic process;GO:0032259::methylation	Methyltransferase required for the conversion of demethylmenaquinol (DMKH2) to menaquinol (MKH2)	Metabolism	Coenzyme transport and metabolism	K03183	01100::Metabolic pathways||01110::Biosynthesis of secondary metabolites||00130::Ubiquinone and other terpenoid-quinone biosynthesis	Mitochondria
A0A2N3XQV7	9.56394e+06	1.03068e+07	4.9426e+06	5.60244e+06	5.97323e+06	0.554192	0.00307531	0.2	down	A0A2N3XQV7	Formyltetrahydrofolate deformylase	purU	NA	GO:0008864::formyltetrahydrofolate deformylase activity;GO:0016742::hydroxymethyl-, formyl- and related transferase activity;GO:0016597::amino acid binding	GO:0006730::one-carbon metabolic process;GO:0006189::'de novo' IMP biosynthetic process	Catalyzes the hydrolysis of 10-formyltetrahydrofolate (formyl-FH4) to formate and tetrahydrofolate (FH4)	Metabolism	Nucleotide transport and metabolism	K01433	00630::Glyoxylate and dicarboxylate metabolism||00670::One carbon pool by folate	Cytoplasm
A0A2N3XQV9	7.85e+06	7.82159e+06	1.66096e+07	1.54873e+07	1.52464e+07	2.01397	0.00135157	0.2	up	A0A2N3XQV9	Osmotically inducible protein OsmC	A8926_0544	NA	GO:0004601::peroxidase activity	GO:0006979::response to oxidative stress;GO:0098869::cellular oxidant detoxification	PFAM OsmC-like protein	Cellular processes and signaling	Posttranslational modification, protein turnover, chaperones	K04063	NA	Cytoplasm
A0A2N3XQW4	217253	168074	4358.1	18415.7	3755.57	0.0458994	0.0174772	0.2	down	A0A2N3XQW4	Mycothiol maleylpyruvate isomerase-like protein	A8926_0578	NA	NA	NA	Mycothiol maleylpyruvate isomerase N-terminal domain	Metabolism	Carbohydrate transport and metabolism	-	NA	Cytoplasm
A0A2N3XQX1	1.94119e+06	1.71459e+06	968694	777824	975207	0.496333	0.00587047	0.2	down	A0A2N3XQX1	biotin carboxylase	A8926_0591	NA	GO:0046872::metal ion binding;GO:0005524::ATP binding;GO:0004075::biotin carboxylase activity	NA	Acetyl propionyl-CoA carboxylase, alpha subunit	Metabolism	Lipid transport and metabolism	K11263	01100::Metabolic pathways||01110::Biosynthesis of secondary metabolites||01120::Microbial metabolism in diverse environments||01130::Biosynthesis of antibiotics||01200::Carbon metabolism||01212::Fatty acid metabolism||00620::Pyruvate metabolism||00280::Valine, leucine and isoleucine degradation||00640::Propanoate metabolism||00630::Glyoxylate and dicarboxylate metabolism||00061::Fatty acid biosyn…	Cytoplasm
A0A2N3XQX3	1.28782e+06	1.26186e+06	556759	668129	501660	0.451443	0.00989564	0.2	down	A0A2N3XQX3	Cytochrome c biogenesis protein	A8926_0501	GO:0016021::integral component of membrane	NA	NA	ResB protein required for cytochrome c biosynthesis	Cellular processes and signaling	Posttranslational modification, protein turnover, chaperones	K07399	NA	Extracellular
A0A2N3XQX9	1.62871e+07	1.68569e+07	2.53673e+07	2.72327e+07	2.54802e+07	1.57053	0.00056817	0.2	up	A0A2N3XQX9	Diketogulonate reductase-like aldo/keto reductase	A8926_0601	NA	GO:0016491::oxidoreductase activity	GO:0055114::oxidation-reduction process	Aldo keto	Poorly characterized	Function unknown	K06221	NA	Cytoplasm
A0A2N3XQY1	2089.76	3700.63	17361.2	92885.6	203049	36.0708	0.0353552	0.2	up	A0A2N3XQY1	HAE1 family hydrophobic/amphiphilic exporter-1	A8926_0599	GO:0016020::membrane	NA	NA	Belongs to the resistance-nodulation-cell division (RND) (TC 2.A.6) family	Cellular processes and signaling	Defense mechanisms	K03296	NA	Extracellular
A0A2N3XR09	2.2158e+06	1.90724e+06	604243	562038	567102	0.280276	0.0243533	0.2	down	A0A2N3XR09	Chorismate mutase	A8926_0610	NA	GO:0016853::isomerase activity	NA	Catalyzes the Claisen rearrangement of chorismate to prephenate	Metabolism	Amino acid transport and metabolism	K04093	01100::Metabolic pathways||01110::Biosynthesis of secondary metabolites||01130::Biosynthesis of antibiotics||01230::Biosynthesis of amino acids||00400::Phenylalanine, tyrosine and tryptophan biosynthesis	Extracellular
A0A2N3XR18	1.54349e+06	1.57973e+06	4358.1	4807.6	3755.57	0.00275811	0.000103524	0.2	down	A0A2N3XR18	Uncharacterized protein	A8926_0634	GO:0016021::integral component of membrane	NA	NA	NA	NA	NA	-	NA	Mitochondria
A0A2N3XR23	5.04711e+07	5.28825e+07	1.66096e+07	1.40321e+07	1.56641e+07	0.298688	0.000375114	0.2	down	A0A2N3XR23	Uncharacterized protein	A8926_0604	NA	NA	NA	NA	NA	NA	-	NA	Mitochondria
A0A2N3XR25	185643	168734	366246	299781	238121	1.70092	0.0410863	0.2	up	A0A2N3XR25	Flavoprotein	A8926_0619	NA	NA	NA	Flavoprotein	Metabolism	Coenzyme transport and metabolism	K13038;K01598	01100::Metabolic pathways||00770::Pantothenate and CoA biosynthesis	Cytoplasm
A0A2N3XR47	2.24421e+06	2.22511e+06	1.2885e+06	1.49676e+06	1.40977e+06	0.625751	0.00798139	0.2	down	A0A2N3XR47	Uncharacterized protein	A8926_0642	NA	NA	NA	NA	NA	NA	-	NA	Cytoplasm
A0A2N3XR57	1.79916e+07	1.88797e+07	3.81517e+06	4.12648e+06	3.98912e+06	0.215719	8.26284e-05	0.2	down	A0A2N3XR57	Fucose-specific lectin	A8926_0581	NA	NA	NA	ErfK ybiS ycfS ynhG family protein	Poorly characterized	Function unknown	-	NA	Cytoplasm
A0A2N3XR64	9.84801e+06	9.72883e+06	3.87556e+06	4.35515e+06	4.63657e+06	0.43818	0.00362716	0.2	down	A0A2N3XR64	Uncharacterized protein DUF4232	A8926_0664	NA	NA	NA	Protein of unknown function (DUF4232)	Poorly characterized	Function unknown	-	NA	Extracellular
A0A2N3XR68	119843	96895.3	241953	199237	243744	2.1068	0.0348562	0.2	up	A0A2N3XR68	Phosphate transport system permease protein PstA	A8926_0686	GO:0005887::integral component of plasma membrane	GO:0005315::inorganic phosphate transmembrane transporter activity	GO:0035435::phosphate ion transmembrane transport	transport system	Metabolism	Inorganic ion transport and metabolism	K02038	02010::ABC transporters	Plasma membrane
A0A2N3XR76	1.83703e+06	1.97466e+06	3.07025e+06	3.03509e+06	3.03883e+06	1.59932	0.0467376	0.2	up	A0A2N3XR76	DUF2993 family protein	A8926_0693	NA	NA	NA	Protein of unknown function (DUF2993)	Poorly characterized	Function unknown	-	NA	Extracellular
A0A2N3XR77	337107	248162	178197	93725.8	92306.7	0.414886	0.0407002	0.2	down	A0A2N3XR77	Aerial mycelium formation protein	A8926_0705	NA	NA	NA	NA	NA	NA	-	NA	Nucleus
A0A2N3XR80	875441	972883	1.77169e+06	1.83976e+06	1.84836e+06	1.96928	0.0377274	0.2	up	A0A2N3XR80	Helix-turn-helix protein	A8926_0684	NA	NA	NA	Helix-turn-helix XRE-family like proteins	Information storage and processing	Transcription	-	NA	Mitochondria
A0A2N3XR87	2089.76	3700.63	79716.9	71850.9	111355	30.2712	0.0233496	0.2	up	A0A2N3XR87	CoA:oxalate CoA-transferase	A8926_0715	NA	NA	NA	CoA-transferase family III	Metabolism	Energy production and conversion	K18702;K07749	NA	Cytoplasm
A0A2N3XR90	185884	165801	403872	497147	462382	2.58451	0.00209764	0.2	up	A0A2N3XR90	Uncharacterized protein DUF4232	A8926_0660	NA	NA	NA	Protein of unknown function (DUF4232)	Poorly characterized	Function unknown	-	NA	Extracellular
A0A2N3XRA4	336506	299502	159275	185571	239331	0.612338	0.0369371	0.2	down	A0A2N3XRA4	N-methylhydantoinase A	A8926_0717	NA	NA	NA	Hydantoinase/oxoprolinase	Metabolism	Amino acid transport and metabolism	K01473	01100::Metabolic pathways||00330::Arginine and proline metabolism	Cytoplasm
A0A2N3XRA8	871609	825449	304259	332222	281783	0.360728	0.000411752	0.2	down	A0A2N3XRA8	Nucleoside-diphosphate-sugar epimerase	A8926_0735	NA	NA	NA	epimerase dehydratase	Metabolism	Carbohydrate transport and metabolism	K05281	01110::Biosynthesis of secondary metabolites	Cytoplasm
A0A2N3XRB0	369159	340112	65340.4	79552.4	69136.2	0.201173	0.000192681	0.2	down	A0A2N3XRB0	Enoyl-CoA hydratase/crotonobetainyl-CoA hydratase	A8926_0714	NA	NA	NA	Enoyl-CoA hydratase/isomerase	Metabolism	Lipid transport and metabolism	K01692;K16426;K07546	01100::Metabolic pathways||01110::Biosynthesis of secondary metabolites||01120::Microbial metabolism in diverse environments||01130::Biosynthesis of antibiotics||01212::Fatty acid metabolism||00280::Valine, leucine and isoleucine degradation||00071::Fatty acid degradation||00640::Propanoate metabolism||00650::Butanoate metabolism||00360::Phenylalanine metabolism||00410::beta-Alanine metabolism||0…	Cytoplasm
A0A2N3XRB1	1.25941e+06	940204	5.0936e+06	5.94545e+06	6.015e+06	5.1688	0.0336643	0.2	up	A0A2N3XRB1	Phosphoribosylformylglycinamidine synthase subunit PurS	purS	GO:0005737::cytoplasm	GO:0005524::ATP binding;GO:0004642::phosphoribosylformylglycinamidine synthase activity	GO:0006189::'de novo' IMP biosynthetic process	Part of the phosphoribosylformylglycinamidine synthase complex involved in the purines biosynthetic pathway. Catalyzes the ATP-dependent conversion of formylglycinamide ribonucleotide (FGAR) and glutamine to yield formylglycinamidine ribonucleotide (FGAM) and glutamate. The FGAM synthase complex is composed of three subunits. PurQ produces an ammonia molecule by converting glutamine to glutamate.…	Metabolism	Nucleotide transport and metabolism	K01952	01100::Metabolic pathways||01110::Biosynthesis of secondary metabolites||01130::Biosynthesis of antibiotics||00230::Purine metabolism	Cytoplasm
A0A2N3XRB8	2.462e+07	2.57188e+07	3.64404e+07	4.00175e+07	3.82203e+07	1.51875	0.00134465	0.2	up	A0A2N3XRB8	L-ascorbate metabolism protein UlaG (Beta-lactamase superfamily)	A8926_0736	NA	NA	NA	Zn-dependent hydrolase of beta-lactamase fold	Poorly characterized	Function unknown	-	NA	Cytoplasm
A0A2N3XRC0	53801.3	45565.4	285210	331065	272896	5.96559	0.00328162	0.2	up	A0A2N3XRC0	HTH luxR-type domain-containing protein	A8926_0722	NA	NA	NA	helix_turn_helix, Lux Regulon	Information storage and processing	Transcription	-	NA	Cytoplasm
A0A2N3XRC6	2089.76	3700.63	146391	153560	143310	51.0341	0.0447	0.2	up	A0A2N3XRC6	DNA-binding response OmpR family regulator	A8926_0691	NA	NA	NA	Response regulator with CheY-like receiver domain and winged-helix DNA-binding domain	Information storage and processing	Transcription	K07658	02020::Two-component system	Cytoplasm
A0A2N3XRC9	5.85199e+06	5.23045e+06	1.73142e+07	1.6007e+07	1.66039e+07	3.00326	0.0145973	0.2	up	A0A2N3XRC9	Ferric nitrobindin-like protein	A8926_0700	NA	NA	GO:0006810::transport	May play a role in the intracellular transport of hydrophobic ligands	Poorly characterized	Function unknown	-	NA	Mitochondria
A0A2N3XRD3	2.05483e+07	2.35033e+07	9.59328e+06	7.94113e+06	9.01206e+06	0.401748	0.00547025	0.2	down	A0A2N3XRD3	Uncharacterized protein DUF664	A8926_0701	NA	NA	NA	Protein of unknown function (DUF664)	Poorly characterized	Function unknown	-	NA	Nucleus
A0A2N3XRD7	6.18342e+07	7.01246e+07	9.70401e+07	1.0706e+08	1.06516e+08	1.56926	0.0437218	0.2	up	A0A2N3XRD7	Fructose-bisphosphate aldolase	A8926_0765	NA	GO:0008270::zinc ion binding;GO:0004332::fructose-bisphosphate aldolase activity	GO:0006096::glycolytic process	fructose-bisphosphate aldolase, class II, yeast E. coli subtype	Metabolism	Carbohydrate transport and metabolism	K01624	01100::Metabolic pathways||01110::Biosynthesis of secondary metabolites||01120::Microbial metabolism in diverse environments||01130::Biosynthesis of antibiotics||01200::Carbon metabolism||01230::Biosynthesis of amino acids||00010::Glycolysis / Gluconeogenesis||00680::Methane metabolism||00030::Pentose phosphate pathway||00051::Fructose and mannose metabolism||00710::Carbon fixation in photosynthe…	Cytoplasm
A0A2N3XRE0	2089.76	3700.63	75561.4	55918.2	25469.5	18.0701	0.0082895	0.2	up	A0A2N3XRE0	ABC-type multidrug transport system fused ATPase/permease subunit	A8926_0744	NA	NA	NA	ABC transporter transmembrane region	Cellular processes and signaling	Defense mechanisms	K02021	NA	Extracellular
A0A2N3XRE7	1.07002e+06	1.2137e+06	466296	346633	180171	0.289907	0.0377662	0.2	down	A0A2N3XRE7	Secreted protein	A8926_0775	NA	NA	NA	NA	NA	NA	-	NA	Extracellular
A0A2N3XRF4	1.69499e+07	1.44488e+07	2.71793e+07	2.71287e+07	3.02839e+07	1.79608	0.0475954	0.2	up	A0A2N3XRF4	YCII-related domain-containing protein	A8926_0766	NA	NA	NA	YCII-related domain	Poorly characterized	Function unknown	K09780	NA	Cytoplasm
A0A2N3XRF5	1.08896e+06	1.17517e+06	222115	206600	191096	0.182502	0.000119508	0.2	down	A0A2N3XRF5	Pyridoxamine 5'-phosphate oxidase putative domain-containing protein	A8926_0785	NA	GO:0004733::pyridoxamine-phosphate oxidase activity;GO:0010181::FMN binding	GO:0042823::pyridoxal phosphate biosynthetic process;GO:0055114::oxidation-reduction process	Pyridoxamine 5'-phosphate oxidase	Metabolism	Energy production and conversion	K07006	NA	Cytoplasm
A0A2N3XRF9	286551	266997	402381	428935	443151	1.53491	0.0075693	0.2	up	A0A2N3XRF9	Methyltransferase family protein	A8926_0699	NA	NA	NA	3-demethylubiquinone-9 3-O-methyltransferase activity	Metabolism	Coenzyme transport and metabolism	-	NA	Nucleus
A0A2N3XRG2	1.58136e+06	1.58936e+06	3.70444e+06	3.61716e+06	3.90558e+06	2.36059	0.000609387	0.2	up	A0A2N3XRG2	Phosphoribosylformylglycinamidine synthase subunit PurL	purL	GO:0005737::cytoplasm	GO:0005524::ATP binding;GO:0000287::magnesium ion binding;GO:0004642::phosphoribosylformylglycinamidine synthase activity	GO:0006189::'de novo' IMP biosynthetic process	Part of the phosphoribosylformylglycinamidine synthase complex involved in the purines biosynthetic pathway. Catalyzes the ATP-dependent conversion of formylglycinamide ribonucleotide (FGAR) and glutamine to yield formylglycinamidine ribonucleotide (FGAM) and glutamate. The FGAM synthase complex is composed of three subunits. PurQ produces an ammonia molecule by converting glutamine to glutamate.…	Metabolism	Nucleotide transport and metabolism	K01952	01100::Metabolic pathways||01110::Biosynthesis of secondary metabolites||01130::Biosynthesis of antibiotics||00230::Purine metabolism	Cytoplasm
A0A2N3XRG5	123969	89253.3	247861	405989	256926	2.84765	0.0271684	0.2	up	A0A2N3XRG5	TetR family transcriptional regulator	A8926_0795	NA	GO:0003677::DNA binding	GO:0006355::regulation of transcription, DNA-templated	PFAM Bacterial regulatory proteins, tetR family	Information storage and processing	Transcription	-	NA	Mitochondria
A0A2N3XRJ9	1.97907e+06	1.83981e+06	4.77147e+06	5.12431e+06	4.70967e+06	2.54969	0.00214087	0.2	up	A0A2N3XRJ9	Phosphoribosylaminoimidazole-succinocarboxamide synthase	purC	NA	GO:0004639::phosphoribosylaminoimidazolesuccinocarboxamide synthase activity;GO:0005524::ATP binding	GO:0006189::'de novo' IMP biosynthetic process	SAICAR synthetase	Metabolism	Nucleotide transport and metabolism	K01923	01100::Metabolic pathways||01110::Biosynthesis of secondary metabolites||01130::Biosynthesis of antibiotics||00230::Purine metabolism	Cytoplasm
A0A2N3XRK0	2.12111e+06	1.97466e+06	3.20112e+06	3.46125e+06	3.18503e+06	1.60285	0.00731732	0.2	up	A0A2N3XRK0	Putative enzyme related to lactoylglutathione lyase	A8926_0833	NA	GO:0051213::dioxygenase activity	GO:0055114::oxidation-reduction process	Glyoxalase/Bleomycin resistance protein/Dioxygenase superfamily	Metabolism	Amino acid transport and metabolism	-	NA	Mitochondria
A0A2N3XRL8	3.37105e+06	3.39064e+06	6.94582e+06	7.20314e+06	7.03839e+06	2.08896	8.29311e-05	0.2	up	A0A2N3XRL8	Chaperone protein DnaJ	dnaJ	GO:0005737::cytoplasm	GO:0031072::heat shock protein binding;GO:0005524::ATP binding;GO:0051082::unfolded protein binding;GO:0008270::zinc ion binding	GO:0006260::DNA replication;GO:0006457::protein folding;GO:0009408::response to heat	ATP binding to DnaK triggers the release of the substrate protein, thus completing the reaction cycle. Several rounds of ATP-dependent interactions between DnaJ, DnaK and GrpE are required for fully efficient folding. Also involved, together with DnaK and GrpE, in the DNA replication of plasmids through activation of initiation proteins	Cellular processes and signaling	Posttranslational modification, protein turnover, chaperones	K03686	NA	Cytoplasm
A0A2N3XRM0	3.24795e+06	3.61219e+06	2.06361e+06	1.90213e+06	2.1512e+06	0.594443	0.0165028	0.2	down	A0A2N3XRM0	Adenylosuccinate synthetase	purA	GO:0005737::cytoplasm	GO:0004019::adenylosuccinate synthase activity;GO:0000287::magnesium ion binding;GO:0005525::GTP binding	GO:0044208::'de novo' AMP biosynthetic process	Plays an important role in the de novo pathway of purine nucleotide biosynthesis. Catalyzes the first committed step in the biosynthesis of AMP from IMP	Metabolism	Nucleotide transport and metabolism	K01939	01100::Metabolic pathways||00230::Purine metabolism||00250::Alanine, aspartate and glutamate metabolism	Cytoplasm
A0A2N3XRM3	2.86918e+06	2.80306e+06	1.35896e+06	1.57991e+06	1.57685e+06	0.53074	0.00435753	0.2	down	A0A2N3XRM3	Protein GrpE	grpE	GO:0005737::cytoplasm	GO:0042803::protein homodimerization activity;GO:0051087::chaperone binding;GO:0000774::adenyl-nucleotide exchange factor activity	GO:0006457::protein folding;GO:0050790::regulation of catalytic activity	Participates actively in the response to hyperosmotic and heat shock by preventing the aggregation of stress-denatured proteins, in association with DnaK and GrpE. It is the nucleotide exchange factor for DnaK and may function as a thermosensor. Unfolded proteins bind initially to DnaJ	Cellular processes and signaling	Posttranslational modification, protein turnover, chaperones	K03687	NA	Cytoplasm
A0A2N3XRM4	1.68553e+06	1.43524e+06	3.02999e+06	3.31573e+06	3.38344e+06	2.07837	0.0384369	0.2	up	A0A2N3XRM4	Uncharacterized protein	A8926_0847	NA	NA	NA	Uncharacterized ACR, COG1993	Poorly characterized	Function unknown	K09137	NA	Mitochondria
A0A2N3XRN8	2.20633e+06	2.41776e+06	7.17734e+06	6.9329e+06	7.55008e+06	3.12282	0.00562361	0.2	up	A0A2N3XRN8	ADP-ribose pyrophosphatase YjhB (NUDIX family)	A8926_0812	NA	GO:0016787::hydrolase activity	NA	NUDIX domain	Metabolism	Nucleotide transport and metabolism	K03574	NA	Cytoplasm
A0A2N3XRP9	875190	888786	608770	392032	509522	0.570803	0.045314	0.2	down	A0A2N3XRP9	Cupin domain-containing protein	A8926_0849	NA	NA	NA	Cupin 2, conserved barrel domain protein	Information storage and processing	Replication, recombination and repair	-	NA	Cytoplasm
A0A2N3XRR7	157544	149635	302619	294902	323245	1.99833	0.000561511	0.2	up	A0A2N3XRR7	Helix-turn-helix protein	A8926_0887	NA	NA	NA	Helix-turn-helix XRE-family like proteins	Information storage and processing	Transcription	-	NA	Mitochondria
A0A2N3XRR8	3.36158e+06	3.29432e+06	5.90898e+06	6.07018e+06	5.74349e+06	1.77513	8.47156e-05	0.2	up	A0A2N3XRR8	Phosphoenolpyruvate carboxykinase [GTP]	pckG	GO:0005737::cytoplasm	GO:0030145::manganese ion binding;GO:0005525::GTP binding;GO:0016301::kinase activity;GO:0004613::phosphoenolpyruvate carboxykinase (GTP) activity	GO:0006094::gluconeogenesis;GO:0016310::phosphorylation	Catalyzes the conversion of oxaloacetate (OAA) to phosphoenolpyruvate (PEP), the rate-limiting step in the metabolic pathway that produces glucose from lactate and other precursors derived from the citric acid cycle	Metabolism	Coenzyme transport and metabolism	K01596	01100::Metabolic pathways||01110::Biosynthesis of secondary metabolites||01120::Microbial metabolism in diverse environments||01130::Biosynthesis of antibiotics||00620::Pyruvate metabolism||00010::Glycolysis / Gluconeogenesis||00020::Citrate cycle (TCA cycle)	Cytoplasm
A0A2N3XRT6	2089.76	3700.63	209093	195022	174077	66.5693	0.0366623	0.2	up	A0A2N3XRT6	Uncharacterized protein	A8926_0874	NA	NA	NA	NA	NA	NA	-	NA	Mitochondria
A0A2N3XRU0	2.69873e+06	2.76453e+06	1.67102e+06	1.78779e+06	1.80659e+06	0.642523	0.000797498	0.2	down	A0A2N3XRU0	GDSL-like lipase/acylhydrolase family protein	A8926_0912	NA	NA	NA	GDSL-like Lipase/Acylhydrolase family	Metabolism	Amino acid transport and metabolism	-	NA	Extracellular
A0A2N3XRU5	860024	963251	1.58043e+06	1.66306e+06	1.59774e+06	1.77016	0.0477492	0.2	up	A0A2N3XRU5	Acetyl-CoA C-acetyltransferase	A8926_0924	NA	NA	NA	Belongs to the thiolase family	Metabolism	Lipid transport and metabolism	K00626	01100::Metabolic pathways||01110::Biosynthesis of secondary metabolites||01120::Microbial metabolism in diverse environments||01130::Biosynthesis of antibiotics||01200::Carbon metabolism||02020::Two-component system||01212::Fatty acid metabolism||00620::Pyruvate metabolism||00280::Valine, leucine and isoleucine degradation||00071::Fatty acid degradation||00640::Propanoate metabolism||00650::Butan…	Mitochondria
A0A2N3XRV9	170194	149113	230413	351598	296266	1.83371	0.0262988	0.2	up	A0A2N3XRV9	Putative NBD/HSP70 family sugar kinase	A8926_0904	NA	NA	NA	ROK family	Metabolism	Carbohydrate transport and metabolism	K00845	01100::Metabolic pathways||01110::Biosynthesis of secondary metabolites||01120::Microbial metabolism in diverse environments||01130::Biosynthesis of antibiotics||01200::Carbon metabolism||00010::Glycolysis / Gluconeogenesis||00520::Amino sugar and nucleotide sugar metabolism||00500::Starch and sucrose metabolism||00052::Galactose metabolism||00521::Streptomycin biosynthesis||00524::Neomycin, kana…	Cytoplasm
A0A2N3XRW0	93851.7	148114	4358.1	4807.6	3755.57	0.0356008	0.0283782	0.2	down	A0A2N3XRW0	Dynamin family protein	A8926_0884	GO:0016021::integral component of membrane	NA	NA	Dynamin family	Poorly characterized	Function unknown	-	NA	Mitochondria
A0A2N3XRW4	2.23474e+06	2.17695e+06	1.12744e+06	1.03679e+06	999380	0.478065	0.000884695	0.2	down	A0A2N3XRW4	Putative peptide zinc metalloprotease protein	A8926_0963	NA	NA	NA	metallopeptidase activity	Poorly characterized	Function unknown	K16922	NA	Plasma membrane
A0A2N3XRW7	7.67009e+07	7.77343e+07	4.53995e+07	4.57342e+07	4.85586e+07	0.603025	0.000797694	0.2	down	A0A2N3XRW7	DUF4190 domain-containing protein	A8926_0931	NA	NA	NA	NA	NA	NA	-	NA	Extracellular
A0A2N3XRX6	560545	554362	1.06704e+06	1.2369e+06	1.16958e+06	2.07702	0.00305932	0.2	up	A0A2N3XRX6	3-oxoacyl-[acyl-carrier protein] reductase	A8926_0925	NA	GO:0004316::3-oxoacyl-[acyl-carrier-protein] reductase (NADPH) activity	GO:0055114::oxidation-reduction process	PFAM short chain dehydrogenase	Metabolism	Lipid transport and metabolism	K00059	01100::Metabolic pathways||01212::Fatty acid metabolism||00061::Fatty acid biosynthesis||00780::Biotin metabolism||01040::Biosynthesis of unsaturated fatty acids	Mitochondria
A0A2N3XRY3	114290	126921	27361.3	4807.6	3755.57	0.0992893	0.0479214	0.2	down	A0A2N3XRY3	YbaB/EbfC DNA-binding family protein	A8926_0906	NA	NA	NA	Binds to DNA and alters its conformation. May be involved in regulation of gene expression, nucleoid organization and DNA protection	Poorly characterized	Function unknown	-	NA	Nucleus
A0A2N3XRY4	3.56044e+06	3.75668e+06	1.29857e+06	1.33045e+06	1.25313e+06	0.353704	0.00143645	0.2	down	A0A2N3XRY4	L-myo-inositol-1-phosphate synthase	A8926_0952	NA	GO:0004512::inositol-3-phosphate synthase activity	GO:0008654::phospholipid biosynthetic process;GO:0006021::inositol biosynthetic process	PFAM Myo-inositol-1-phosphate synthase	Metabolism	Lipid transport and metabolism	K01858	01100::Metabolic pathways||01130::Biosynthesis of antibiotics||00521::Streptomycin biosynthesis||00562::Inositol phosphate metabolism	Extracellular
A0A2N3XRY8	685165	880306	119466	299518	174915	0.252916	0.0206198	0.2	down	A0A2N3XRY8	LuxR family two component transcriptional regulator	A8926_0960	GO:0005622::intracellular	GO:0003677::DNA binding	GO:0006355::regulation of transcription, DNA-templated;GO:0000160::phosphorelay signal transduction system	Response regulator receiver	Information storage and processing	Transcription	K02479	NA	Cytoplasm
A0A2N3XS02	1.231e+06	1.27149e+06	3.72457e+06	3.9082e+06	3.97867e+06	3.0933	3.04726e-05	0.2	up	A0A2N3XS02	Amino acid ABC transporter membrane protein (PAAT family)	A8926_0915	GO:0016021::integral component of membrane;GO:0005886::plasma membrane	GO:0005215::transporter activity	GO:0006810::transport	TIGRFAM amine acid ABC transporter, permease protein, 3-TM region, His Glu Gln Arg opine family	Metabolism	Amino acid transport and metabolism	K02029	NA	Plasma membrane
A0A2N3XS03	2.19686e+06	2.62004e+06	895896	1.14336e+06	1.10693e+06	0.435436	0.0114432	0.2	down	A0A2N3XS03	Pyruvate dehydrogenase E1 component alpha subunit	A8926_0938	NA	GO:0004739::pyruvate dehydrogenase (acetyl-transferring) activity	GO:0055114::oxidation-reduction process	E1 component, alpha subunit	Metabolism	Energy production and conversion	K00161	01100::Metabolic pathways||01110::Biosynthesis of secondary metabolites||01120::Microbial metabolism in diverse environments||01130::Biosynthesis of antibiotics||01200::Carbon metabolism||00620::Pyruvate metabolism||00010::Glycolysis / Gluconeogenesis||00020::Citrate cycle (TCA cycle)	Mitochondria
A0A2N3XS13	176535	120978	435804	976531	673117	4.67307	0.0158854	0.2	up	A0A2N3XS13	Pyruvate dehydrogenase E1 component beta subunit	A8926_0937	NA	GO:0004739::pyruvate dehydrogenase (acetyl-transferring) activity	GO:0055114::oxidation-reduction process	Pyruvate 2-oxoglutarate dehydrogenase complex, dehydrogenase component beta subunit	Metabolism	Energy production and conversion	K00162	01100::Metabolic pathways||01110::Biosynthesis of secondary metabolites||01120::Microbial metabolism in diverse environments||01130::Biosynthesis of antibiotics||01200::Carbon metabolism||00620::Pyruvate metabolism||00010::Glycolysis / Gluconeogenesis||00020::Citrate cycle (TCA cycle)	Cytoplasm
A0A2N3XS16	435737	376239	989371	959430	1.12781e+06	2.52603	0.0103318	0.2	up	A0A2N3XS16	N-acetylmuramoyl-L-alanine amidase	A8926_0998	NA	GO:0008745::N-acetylmuramoyl-L-alanine amidase activity	GO:0009253::peptidoglycan catabolic process	N-acetylmuramoyl-L-alanine amidase	Cellular processes and signaling	Cell wall/membrane/envelope biogenesis	K01448	01503::Cationic antimicrobial peptide (CAMP) resistance	Extracellular
A0A2N3XS26	377519	499532	1.06704e+06	1.21612e+06	925790	2.43919	0.0462617	0.2	up	A0A2N3XS26	Ribosomal RNA small subunit methyltransferase G	rsmG	GO:0005737::cytoplasm	GO:0070043::rRNA (guanine-N7-)-methyltransferase activity	GO:0070476::rRNA (guanine-N7)-methylation	Specifically methylates the N7 position of a guanine in 16S rRNA	Cellular processes and signaling	Cell wall/membrane/envelope biogenesis	K03501	NA	Cytoplasm
A0A2N3XS28	121381	131028	286186	285261	317612	2.3482	0.00126918	0.2	up	A0A2N3XS28	Transmembrane protein DUF3566	A8926_1020	GO:0016020::membrane	NA	NA	Transmembrane domain of unknown function (DUF3566)	Poorly characterized	Function unknown	-	NA	Plasma membrane
A0A2N3XS38	3.93921e+07	3.87227e+07	1.4395e+07	1.6007e+07	1.45154e+07	0.383345	0.000707717	0.2	down	A0A2N3XS38	Uncharacterized protein	A8926_1033	GO:0016020::membrane	NA	NA	NA	NA	NA	-	NA	Mitochondria
A0A2N3XS53	2089.76	3700.63	228181	317683	288654	96.0809	0.023061	0.2	up	A0A2N3XS53	Para-aminobenzoate synthetase component 2	A8926_1039	NA	GO:0004049::anthranilate synthase activity;GO:0046820::4-amino-4-deoxychorismate synthase activity	GO:0006541::glutamine metabolic process	TIGRFAM glutamine amidotransferase of anthranilate synthase	Metabolism	Amino acid transport and metabolism	K01664	00790::Folate biosynthesis	Cytoplasm
A0A2N3XS56	351883	334996	220041	244860	205070	0.650257	0.00656147	0.2	down	A0A2N3XS56	L-gulonolactone oxidase	A8926_1054	GO:0016020::membrane	GO:0050660::flavin adenine dinucleotide binding;GO:0050105::L-gulonolactone oxidase activity;GO:0003885::D-arabinono-1,4-lactone oxidase activity	GO:0055114::oxidation-reduction process	FAD-linked oxidoreductase	Metabolism	Energy production and conversion	K00103	01100::Metabolic pathways||00053::Ascorbate and aldarate metabolism	Mitochondria
A0A2N3XS73	8.02045e+06	6.9932e+06	1.20797e+07	1.0602e+07	1.16958e+07	1.5265	0.0477863	0.2	up	A0A2N3XS73	Nucleoside-diphosphate-sugar epimerase	A8926_1053	NA	NA	NA	NAD dependent epimerase dehydratase family	Metabolism	Carbohydrate transport and metabolism	K01485;K00329;K00356;K01784;K07118	01100::Metabolic pathways||00330::Arginine and proline metabolism||00240::Pyrimidine metabolism||00520::Amino sugar and nucleotide sugar metabolism||00190::Oxidative phosphorylation||00052::Galactose metabolism	Cytoplasm
A0A2N3XS80	198629	211336	4358.1	4807.6	3755.57	0.021012	5.54781e-05	0.2	down	A0A2N3XS80	Cell division protein CrgA	crgA	GO:0005887::integral component of plasma membrane	NA	GO:0007049::cell cycle;GO:0051301::cell division	involved in cell division	Cellular processes and signaling	Cell cycle control, cell division, chromosome partitioning	-	NA	Plasma membrane
A0A2N3XS82	2.91653e+07	3.06314e+07	4.51981e+07	4.71894e+07	4.74099e+07	1.55859	0.0066276	0.2	up	A0A2N3XS82	NAD(P)-dependent dehydrogenase (Short-subunit alcohol dehydrogenase family)	A8926_1074	NA	GO:0003857::3-hydroxyacyl-CoA dehydrogenase activity	GO:0055114::oxidation-reduction process	Belongs to the short-chain dehydrogenases reductases (SDR) family	Metabolism	Lipid transport and metabolism	K01533;K00059	01100::Metabolic pathways||01212::Fatty acid metabolism||00061::Fatty acid biosynthesis||00780::Biotin metabolism||01040::Biosynthesis of unsaturated fatty acids	Cytoplasm
A0A2N3XS83	2089.76	3700.63	179347	161659	133017	54.5759	0.030012	0.2	up	A0A2N3XS83	Uncharacterized protein with LGFP repeats	A8926_1073	NA	NA	NA	N-acetylmuramoyl-L-alanine amidase	Cellular processes and signaling	Cell wall/membrane/envelope biogenesis	K07260	02020::Two-component system||00550::Peptidoglycan biosynthesis||01502::Vancomycin resistance	Extracellular
A0A2N3XS97	1.96013e+06	2.09025e+06	339635	262173	269183	0.143359	0.00057201	0.2	down	A0A2N3XS97	Peptide subunit release factor 1 (ERF1)	A8926_1081	NA	NA	NA	translation release factor activity	Information storage and processing	Translation, ribosomal structure and biogenesis	-	NA	Cytoplasm
A0A2N3XS99	459989	340927	4358.1	4807.6	3755.57	0.0107554	0.00571138	0.2	down	A0A2N3XS99	Chromosomal replication initiator protein DnaA	dnaA	GO:0005737::cytoplasm	GO:0005524::ATP binding;GO:0003688::DNA replication origin binding	GO:0006270::DNA replication initiation;GO:0006275::regulation of DNA replication	it binds specifically double-stranded DNA at a 9 bp consensus (dnaA box) 5'-TTATC CA A CA A-3'. DnaA binds to ATP and to acidic phospholipids	Information storage and processing	Replication, recombination and repair	K02313	02020::Two-component system||04112::Cell cycle - Caulobacter	Cytoplasm
A0A2N3XSA0	528816	572178	332023	347211	360900	0.629816	0.0147073	0.2	down	A0A2N3XSA0	Transcriptional regulator with XRE-family HTH domain	A8926_1095	NA	NA	NA	Helix-turn-helix XRE-family like proteins	Information storage and processing	Transcription	-	NA	Mitochondria
A0A2N3XSB5	2.65139e+07	2.76453e+07	4.35875e+07	4.89564e+07	4.92896e+07	1.74589	0.00153168	0.2	up	A0A2N3XSB5	PSer/pThr/pTyr-binding forkhead associated (FHA) protein	A8926_1046	NA	NA	NA	(FHA) domain	Cellular processes and signaling	Signal transduction mechanisms	K03466	NA	Cytoplasm
A0A2N3XSB6	168104	215385	651039	448199	606575	2.96543	0.0127777	0.2	up	A0A2N3XSB6	CAAX prenyl protease-like protein	A8926_1115	GO:0016021::integral component of membrane	GO:0008233::peptidase activity	GO:0006508::proteolysis	CAAX amino terminal protease family	Poorly characterized	Function unknown	K07052	NA	Plasma membrane
A0A2N3XSB7	5.90881e+06	5.88546e+06	9.70401e+06	9.35473e+06	9.37756e+06	1.60735	0.000458684	0.2	up	A0A2N3XSB7	Gamma-glutamyltranspeptidase/glutathione hydrolase	A8926_1078	NA	GO:0003840::gamma-glutamyltransferase activity	GO:0006749::glutathione metabolic process	gamma-glutamyltransferase	Metabolism	Amino acid transport and metabolism	K00681	01100::Metabolic pathways||00480::Glutathione metabolism||00460::Cyanoamino acid metabolism||00430::Taurine and hypotaurine metabolism	Cytoplasm
A0A2N3XSC5	1.40145e+07	1.43524e+07	2.06361e+07	2.17238e+07	2.23474e+07	1.52072	0.000778052	0.2	up	A0A2N3XSC5	Type III secretion system (T3SS) inner membrane Yop/YscD-like protein	A8926_1045	NA	NA	NA	(FHA) domain	Cellular processes and signaling	Signal transduction mechanisms	K02283	NA	Extracellular
A0A2N3XSC8	5.95615e+06	6.00105e+06	1.97301e+07	1.88134e+07	1.89013e+07	3.2028	7.62428e-05	0.2	up	A0A2N3XSC8	Ferritin	A8926_1113	GO:0005737::cytoplasm	GO:0008199::ferric iron binding	GO:0006879::cellular iron ion homeostasis;GO:0006826::iron ion transport	Iron-storage protein	Metabolism	Inorganic ion transport and metabolism	K02217	NA	Nucleus
A0A2N3XSC9	336817	360451	565840	575845	564214	1.63103	0.0376256	0.2	up	A0A2N3XSC9	LuxR family two component transcriptional regulator	A8926_1127	GO:0005622::intracellular	GO:0003677::DNA binding	GO:0006355::regulation of transcription, DNA-templated;GO:0000160::phosphorelay signal transduction system	response regulator	Information storage and processing	Transcription	K07695	02020::Two-component system	Cytoplasm
A0A2N3XSD4	755398	745443	304776	298148	260369	0.383471	0.00225688	0.2	down	A0A2N3XSD4	Uncharacterized protein	A8926_1136	GO:0016020::membrane	NA	NA	NA	NA	NA	-	NA	Nucleus
A0A2N3XSD6	685831	733200	477629	434700	457362	0.643486	0.00603822	0.2	down	A0A2N3XSD6	ABC-type transport system involved in cytochrome bd biosynthesis fused ATPase/permease subunit	A8926_1125	NA	NA	GO:0006810::transport	ABC transporter, CydDC cysteine exporter (CydDC-E) family, permease ATP-binding protein CydD	Cellular processes and signaling	Defense mechanisms	K16014	02010::ABC transporters	Extracellular
A0A2N3XSD9	1.75181e+07	1.76275e+07	8.17392e+06	8.51281e+06	8.36462e+06	0.475192	0.000107018	0.2	down	A0A2N3XSD9	UDP-galactopyranose mutase	A8926_1146	NA	GO:0008767::UDP-galactopyranose mutase activity	NA	UDP-galactopyranose mutase	Cellular processes and signaling	Cell wall/membrane/envelope biogenesis	K01854	00520::Amino sugar and nucleotide sugar metabolism||00052::Galactose metabolism	Cytoplasm
A0A2N3XSE1	7.70796e+06	8.92933e+06	4.22789e+06	4.2616e+06	3.80115e+06	0.492493	0.0287433	0.2	down	A0A2N3XSE1	Cytochrome bd-I ubiquinol oxidase subunit 1 apoprotein	A8926_1123	GO:0016021::integral component of membrane	GO:0016491::oxidoreductase activity	GO:0055114::oxidation-reduction process	Cytochrome bd-type quinol oxidase, subunit 1	Metabolism	Energy production and conversion	K00425	01100::Metabolic pathways||02020::Two-component system||00190::Oxidative phosphorylation	Plasma membrane
A0A2N3XSE8	1.19312e+07	1.16553e+07	6.18077e+06	6.47555e+06	6.47448e+06	0.540726	7.12944e-05	0.2	down	A0A2N3XSE8	TetR family transcriptional regulator	A8926_1056	NA	GO:0003677::DNA binding	GO:0006355::regulation of transcription, DNA-templated	PFAM Bacterial regulatory proteins, tetR family	Information storage and processing	Transcription	-	NA	Mitochondria
A0A2N3XSF2	726708	704857	1.41936e+06	1.29927e+06	1.53508e+06	1.98091	0.00267987	0.2	up	A0A2N3XSF2	N-acetylmuramoyl-L-alanine amidase	A8926_1144	NA	NA	NA	N-acetylmuramoyl-L-alanine amidase	Cellular processes and signaling	Cell wall/membrane/envelope biogenesis	-	NA	Extracellular
A0A2N3XSF3	1.1079e+07	1.09811e+07	1.72135e+07	1.99568e+07	1.8588e+07	1.68505	0.00623185	0.2	up	A0A2N3XSF3	Dodecin	A8926_1087	NA	NA	NA	Dodecin	Poorly characterized	Function unknown	K09165	NA	Cytoplasm
A0A2N3XSG7	143113	165869	290980	472108	392626	2.4936	0.0130002	0.2	up	A0A2N3XSG7	ABC-2 type transport system ATP-binding protein	A8926_1169	NA	GO:0016887::ATPase activity;GO:0005524::ATP binding	NA	ABC-type polysaccharide polyol phosphate transport system, ATPase component	Metabolism	Carbohydrate transport and metabolism	K01990	NA	Cytoskeleton
A0A2N3XSG8	420071	440416	937405	943457	845943	2.1126	0.000408425	0.2	up	A0A2N3XSG8	Rhamnopyranosyl-N-acetylglucosaminyl-diphospho-decaprenol beta-1,3/1,4-galactofuranosyltransferase	A8926_1168	NA	GO:0016757::transferase activity, transferring glycosyl groups	NA	PFAM Glycosyl transferase family 2	Poorly characterized	Function unknown	K16649	NA	Extracellular
A0A2N3XSG9	589404	568951	299762	401737	378011	0.621289	0.0285988	0.2	down	A0A2N3XSG9	Aryl-alcohol dehydrogenase-like predicted oxidoreductase	A8926_1076	NA	NA	NA	Aldo/keto reductase family	Metabolism	Energy production and conversion	K05882	NA	Mitochondria
A0A2N3XSH1	322057	397876	6517.46	39839.8	34301	0.0746904	0.0354924	0.2	down	A0A2N3XSH1	HSP20 family protein	A8926_1129	NA	NA	NA	Hsp20/alpha crystallin family	Cellular processes and signaling	Posttranslational modification, protein turnover, chaperones	K13993	NA	Cytoplasm
A0A2N3XSH7	687890	554408	1.14757e+06	1.46557e+06	1.26357e+06	2.0804	0.0340162	0.2	up	A0A2N3XSH7	Uncharacterized protein (TIGR03083 family)	A8926_1180	NA	GO:0046872::metal ion binding	NA	Mycothiol maleylpyruvate isomerase N-terminal domain	Poorly characterized	Function unknown	-	NA	Mitochondria
A0A2N3XSJ2	1.26888e+06	1.24259e+06	1.81195e+06	2.07883e+06	1.91102e+06	1.54008	0.00588714	0.2	up	A0A2N3XSJ2	Transport permease protein	A8926_1189	GO:0016021::integral component of membrane;GO:0005886::plasma membrane	NA	GO:0006810::transport	ABC-2 type transporter	Cellular processes and signaling	Defense mechanisms	K01992	NA	Plasma membrane
A0A2N3XSK6	936515	890830	347744	274283	236933	0.313372	0.00681816	0.2	down	A0A2N3XSK6	ABC-2 type transport system ATP-binding protein	A8926_1188	NA	GO:0016887::ATPase activity;GO:0005524::ATP binding	NA	ABC transporter	Cellular processes and signaling	Defense mechanisms	K01990	NA	Mitochondria
A0A2N3XSM1	4.69674e+06	5.37494e+06	2.81859e+06	3.25337e+06	3.09104e+06	0.606519	0.0317174	0.2	down	A0A2N3XSM1	XRE family transcriptional regulator	A8926_1140	NA	GO:0043565::sequence-specific DNA binding	NA	Cupin domain	Information storage and processing	Transcription	-	NA	Mitochondria
A0A2N3XSM4	375184	452084	795700	792708	684522	1.83168	0.0480111	0.2	up	A0A2N3XSM4	Cytochrome P450	A8926_1235	NA	GO:0020037::heme binding;GO:0016705::oxidoreductase activity, acting on paired donors, with incorporation or reduction of molecular oxygen;GO:0004497::monooxygenase activity;GO:0005506::iron ion binding	GO:0055114::oxidation-reduction process	cytochrome P450	Metabolism	Secondary metabolites biosynthesis, transport and catabolism	K14370;K15468;K21115	01130::Biosynthesis of antibiotics||01052::Type I polyketide structures||00522::Biosynthesis of 12-, 14- and 16-membered macrolides	Cytoplasm
A0A2N3XSN3	355908	322530	524290	622361	654532	1.76993	0.00647927	0.2	up	A0A2N3XSN3	Cysteine desulfurase	A8926_1172	NA	GO:0031071::cysteine desulfurase activity	NA	Cysteine desulfurase family protein, VC1184 subfamily	Metabolism	Amino acid transport and metabolism	K04487;K11717	01100::Metabolic pathways||00450::Selenocompound metabolism||04122::Sulfur relay system||00730::Thiamine metabolism	Mitochondria
A0A2N3XSN4	1.00374e+06	1.00178e+06	1.63076e+06	1.73582e+06	1.66039e+06	1.67104	0.00127056	0.2	up	A0A2N3XSN4	NAD(P)-dependent dehydrogenase (Short-subunit alcohol dehydrogenase family)	A8926_1232	NA	GO:0016491::oxidoreductase activity	GO:0055114::oxidation-reduction process	Enoyl-(Acyl carrier protein) reductase	Metabolism	Lipid transport and metabolism	K00065;K00046	00040::Pentose and glucuronate interconversions	Mitochondria
A0A2N3XSN8	2.05483e+06	2.22511e+06	4.06683e+06	4.41751e+06	4.20841e+06	1.97709	0.00787117	0.2	up	A0A2N3XSN8	LGFP repeat-containing protein	A8926_1161	NA	NA	NA	LGFP repeat	Cellular processes and signaling	Cell wall/membrane/envelope biogenesis	K07260	02020::Two-component system||00550::Peptidoglycan biosynthesis||01502::Vancomycin resistance	Cytoplasm
A0A2N3XSQ0	2089.76	3700.63	192015	107632	261032	64.5529	0.00381508	0.2	up	A0A2N3XSQ0	Cell wall-active antibiotic response 4TMS protein YvqF	A8926_1227	NA	NA	NA	Cell wall-active antibiotics response 4TMS YvqF	Poorly characterized	Function unknown	-	NA	Mitochondria
A0A2N3XSQ5	495287	603956	228482	198586	283087	0.430694	0.0124072	0.2	down	A0A2N3XSQ5	Peptide/nickel transport system ATP-binding protein	A8926_1271	NA	GO:0016887::ATPase activity;GO:0005524::ATP binding	GO:0015833::peptide transport	Belongs to the ABC transporter superfamily	Metabolism	Inorganic ion transport and metabolism	K02031	02024::Quorum sensing	Cytoplasm
A0A2N3XSS9	2.98281e+06	2.84159e+06	5.49626e+06	5.47771e+06	5.71217e+06	1.90991	0.00470346	0.2	up	A0A2N3XSS9	T4 beta protein	A8926_1261	NA	NA	NA	Beta protein	Poorly characterized	Function unknown	-	NA	Cytoplasm
A0A2N3XST0	2089.76	3700.63	138151	110416	181266	49.4881	0.0168132	0.2	up	A0A2N3XST0	Kynureninase	A8926_1288	NA	GO:0003824::catalytic activity	GO:0019363::pyridine nucleotide biosynthetic process;GO:0009072::aromatic amino acid family metabolic process;GO:1901605::alpha-amino acid metabolic process	Catalyzes the cleavage of L-kynurenine (L-Kyn) and L-3- hydroxykynurenine (L-3OHKyn) into anthranilic acid (AA) and 3- hydroxyanthranilic acid (3-OHAA), respectively	Metabolism	Amino acid transport and metabolism	K01556	01100::Metabolic pathways||00380::Tryptophan metabolism	Cytoplasm
A0A2N3XST1	254566	264163	55000.9	70787.1	49891.9	0.225782	0.00387058	0.2	down	A0A2N3XST1	Putative membrane protein YccC	A8926_1287	GO:0016020::membrane	NA	NA	Fusaric acid resistance protein family	Poorly characterized	Function unknown	-	NA	Mitochondria
A0A2N3XST5	2.50935e+07	2.50445e+07	4.15742e+07	4.29278e+07	4.2293e+07	1.68595	0.000273516	0.2	up	A0A2N3XST5	Peptide/nickel transport system substrate-binding protein	A8926_1268	GO:0043190::ATP-binding cassette (ABC) transporter complex	NA	GO:0055085::transmembrane transport	PFAM Bacterial extracellular solute-binding proteins, family 5 Middle	Metabolism	Amino acid transport and metabolism	K02035	02024::Quorum sensing	Extracellular
A0A2N3XST7	278244	340509	761010	834799	707343	2.4815	0.033939	0.2	up	A0A2N3XST7	tRNA-specific adenosine deaminase	tadA	NA	GO:0052717::tRNA-specific adenosine-34 deaminase activity;GO:0008270::zinc ion binding	GO:0002100::tRNA wobble adenosine to inosine editing	Catalyzes the deamination of adenosine to inosine at the wobble position 34 of tRNA(Arg2)	Metabolism	Nucleotide transport and metabolism	K11991	NA	Cytoplasm
A0A2N3XSU6	2089.76	3700.63	51481.9	129166	226223	46.8444	0.0056229	0.2	up	A0A2N3XSU6	Acetyltransferase (GNAT) family protein	A8926_1322	NA	GO:0008080::N-acetyltransferase activity	NA	#NAME?	Information storage and processing	Transcription	K00619;K01673	01100::Metabolic pathways||01110::Biosynthesis of secondary metabolites||01130::Biosynthesis of antibiotics||01230::Biosynthesis of amino acids||01210::2-Oxocarboxylic acid metabolism||00220::Arginine biosynthesis||00910::Nitrogen metabolism	Mitochondria
A0A2N3XSV7	2089.76	3700.63	277160	263751	236337	89.4874	0.0353528	0.2	up	A0A2N3XSV7	Uncharacterized protein DUF4177	A8926_1337	NA	NA	NA	Domain of unknown function (DUF4177)	Poorly characterized	Function unknown	-	NA	Cytoplasm
A0A2N3XSW2	169634	102052	4358.1	10310.5	19006.9	0.0826336	0.0139626	0.2	down	A0A2N3XSW2	2,4-dienoyl-CoA reductase-like NADH-dependent reductase (Old Yellow Enzyme family)	A8926_1320	NA	GO:0016661::oxidoreductase activity, acting on other nitrogenous compounds as donors;GO:0010181::FMN binding	GO:0055114::oxidation-reduction process	PFAM NADH flavin oxidoreductase NADH oxidase	Metabolism	Energy production and conversion	K00219;K09461;K00354	01120::Microbial metabolism in diverse environments||00627::Aminobenzoate degradation	Mitochondria
A0A2N3XSW5	2.24421e+06	2.03246e+06	1.24823e+06	1.28887e+06	899884	0.535774	0.0200641	0.2	down	A0A2N3XSW5	Uncharacterized protein YndB with AHSA1/START domain	A8926_1228	NA	NA	NA	PFAM Activator of Hsp90 ATPase homolog 1-like protein	Poorly characterized	Function unknown	-	NA	Extracellular
A0A2N3XSX7	33930.9	59897.7	1.06704e+06	1.14336e+06	1.32622e+06	25.1282	0.0452549	0.2	up	A0A2N3XSX7	Fido domain-containing protein	A8926_1357	NA	NA	NA	Filamentation induced by cAMP protein fic	Poorly characterized	Function unknown	-	NA	Cytoplasm
A0A2N3XSZ6	1.02268e+06	962107	1.84215e+06	1.89173e+06	1.8588e+06	1.87852	0.0220366	0.2	up	A0A2N3XSZ6	Small secreted protein	A8926_1378	NA	NA	NA	NA	NA	NA	-	NA	Extracellular
A0A2N3XT10	2.42413e+06	2.2829e+06	1.61062e+06	1.49676e+06	1.47242e+06	0.648647	0.00377674	0.2	down	A0A2N3XT10	5'-nucleotidase	A8926_1306	NA	GO:0016787::hydrolase activity	GO:0006796::phosphate-containing compound metabolic process	5'-nucleotidase, C-terminal domain	Metabolism	Nucleotide transport and metabolism	K01081	01100::Metabolic pathways||01110::Biosynthesis of secondary metabolites||00230::Purine metabolism||00240::Pyrimidine metabolism||00760::Nicotinate and nicotinamide metabolism	Extracellular
A0A2N3XT11	4.45054e+06	4.34426e+06	2.07368e+06	2.02686e+06	1.79615e+06	0.446982	0.00177409	0.2	down	A0A2N3XT11	GatB/YqeY domain-containing protein	A8926_1331	NA	GO:0016884::carbon-nitrogen ligase activity, with glutamine as amido-N-donor;GO:0016740::transferase activity	NA	Yqey-like protein	Poorly characterized	Function unknown	K09117	NA	Mitochondria
A0A2N3XT12	8.40869e+06	8.85227e+06	4.27822e+06	4.20963e+06	4.41727e+06	0.498432	0.00468671	0.2	down	A0A2N3XT12	2-isopropylmalate synthase	leuA	NA	GO:0003852::2-isopropylmalate synthase activity	GO:0009098::leucine biosynthetic process	Catalyzes the condensation of the acetyl group of acetyl-CoA with 3-methyl-2-oxobutanoate (2-oxoisovalerate) to form 3-carboxy-3-hydroxy-4-methylpentanoate (2-isopropylmalate)	Metabolism	Amino acid transport and metabolism	K01649	01100::Metabolic pathways||01110::Biosynthesis of secondary metabolites||01230::Biosynthesis of amino acids||00620::Pyruvate metabolism||01210::2-Oxocarboxylic acid metabolism||00290::Valine, leucine and isoleucine biosynthesis	Cytoplasm
A0A2N3XT15	7.18716e+06	7.30144e+06	3.76483e+06	4.36554e+06	4.27107e+06	0.57063	0.00554188	0.2	down	A0A2N3XT15	Putative superfamily III holin-X	A8926_1354	GO:0016021::integral component of membrane	NA	NA	Putative Actinobacterial Holin-X, holin superfamily III	Poorly characterized	Function unknown	-	NA	Plasma membrane
A0A2N3XT21	2.50935e+06	2.7549e+06	4.44935e+06	4.8021e+06	4.84542e+06	1.78523	0.014888	0.2	up	A0A2N3XT21	FMN reductase	A8926_1316	NA	GO:0016491::oxidoreductase activity	GO:0055114::oxidation-reduction process	FMN reductase	Poorly characterized	Function unknown	K00299	01100::Metabolic pathways||00920::Sulfur metabolism||00740::Riboflavin metabolism	Cytoplasm
A0A2N3XT25	1.82756e+06	1.62789e+06	4.38895e+06	4.2616e+06	4.26063e+06	2.49097	0.0351857	0.2	up	A0A2N3XT25	Beta-N-acetylhexosaminidase	A8926_1365	NA	GO:0004553::hydrolase activity, hydrolyzing O-glycosyl compounds	GO:0005975::carbohydrate metabolic process	Belongs to the glycosyl hydrolase 3 family	Metabolism	Carbohydrate transport and metabolism	K01207	01100::Metabolic pathways||00520::Amino sugar and nucleotide sugar metabolism||01501::beta-Lactam resistance	Extracellular
A0A2N3XT39	1.73287e+06	1.42561e+06	484728	493827	406505	0.292347	0.0119434	0.2	down	A0A2N3XT39	Dihydropteroate synthase	A8926_1424	NA	GO:0046872::metal ion binding;GO:0004156::dihydropteroate synthase activity	GO:0046656::folic acid biosynthetic process;GO:0046654::tetrahydrofolate biosynthetic process	Catalyzes the condensation of para-aminobenzoate (pABA) with 6-hydroxymethyl-7,8-dihydropterin diphosphate (DHPt-PP) to form 7,8-dihydropteroate (H2Pte), the immediate precursor of folate derivatives	Metabolism	Coenzyme transport and metabolism	K00796	01100::Metabolic pathways||00790::Folate biosynthesis	Cytoplasm
A0A2N3XT46	5.93722e+06	5.72171e+06	1.1677e+07	1.21612e+07	1.18003e+07	2.03784	0.00136175	0.2	up	A0A2N3XT46	DNA topoisomerase 1	topA	NA	GO:0003917::DNA topoisomerase type I activity;GO:0003677::DNA binding;GO:0000287::magnesium ion binding	GO:0006265::DNA topological change	Releases the supercoiling and torsional tension of DNA, which is introduced during the DNA replication and transcription, by transiently cleaving and rejoining one strand of the DNA duplex. Introduces a single-strand break via transesterification at a target site in duplex DNA. The scissile phosphodiester is attacked by the catalytic tyrosine of the enzyme, resulting in the formation of a DNA-(5'…	Information storage and processing	Replication, recombination and repair	K03168	NA	Mitochondria
A0A2N3XT64	6.42015e+06	6.31892e+06	1.24823e+07	1.34084e+07	1.39932e+07	2.08723	0.00128555	0.2	up	A0A2N3XT64	Uncharacterized protein DUF4231	A8926_1412	NA	NA	NA	Protein of unknown function (DUF4231)	Poorly characterized	Function unknown	-	NA	Cytoplasm
A0A2N3XT73	270492	264954	133484	158670	136285	0.533435	0.00594086	0.2	down	A0A2N3XT73	EmrB/QacA subfamily drug resistance transporter	A8926_1416	GO:0016021::integral component of membrane;GO:0005886::plasma membrane	NA	GO:0055085::transmembrane transport	TIGRFAM drug resistance transporter, EmrB QacA subfamily	Metabolism	Amino acid transport and metabolism	K03446;K01990	NA	Plasma membrane
A0A2N3XT82	553464	466732	52594	79005.5	32163.1	0.107014	0.00782554	0.2	down	A0A2N3XT82	N-acetylmuramic acid 6-phosphate etherase	murQ	NA	GO:0030246::carbohydrate binding;GO:0016835::carbon-oxygen lyase activity	GO:0005975::carbohydrate metabolic process;GO:0097173::N-acetylmuramic acid catabolic process	Specifically catalyzes the cleavage of the D-lactyl ether substituent of MurNAc 6-phosphate, producing GlcNAc 6- phosphate and D-lactate	Metabolism	Carbohydrate transport and metabolism	K07106	01100::Metabolic pathways||00520::Amino sugar and nucleotide sugar metabolism	Mitochondria
A0A2N3XT97	1.59083e+08	1.63753e+08	6.54316e+07	7.01605e+07	7.00706e+07	0.4247	7.68453e-05	0.2	down	A0A2N3XT97	Lsr2 protein	A8926_1436	NA	NA	NA	Lsr2	Poorly characterized	Function unknown	-	NA	Cytoplasm
A0A2N3XTA0	2089.76	3700.63	1.26837e+06	1.25769e+06	1.37844e+06	449.538	0.0279849	0.2	up	A0A2N3XTA0	Uncharacterized membrane protein YjfL (UPF0719 family)	A8926_1496	GO:0016021::integral component of membrane	NA	NA	Domain of Unknown Function (DUF350)	Poorly characterized	Function unknown	-	NA	Plasma membrane
A0A2N3XTA5	1.04162e+07	1.14627e+07	1.80189e+06	2.03725e+06	2.10943e+06	0.181258	0.000300634	0.2	down	A0A2N3XTA5	LacI family transcriptional regulator	A8926_1498	NA	GO:0003700::transcription factor activity, sequence-specific DNA binding;GO:0003677::DNA binding	GO:0006355::regulation of transcription, DNA-templated	lacI family	Information storage and processing	Transcription	K01775;K02529	01100::Metabolic pathways||01502::Vancomycin resistance||00473::D-Alanine metabolism	Mitochondria
A0A2N3XTB3	1.29729e+06	1.1848e+06	432733	459303	252029	0.307286	0.0194829	0.2	down	A0A2N3XTB3	Uncharacterized protein DUF2510	A8926_1463	NA	NA	NA	Scramblase	Poorly characterized	Function unknown	-	NA	Cytoplasm
A0A2N3XTC2	1.24994e+07	1.17517e+07	2.728e+06	2.69208e+06	2.74643e+06	0.224499	0.0102523	0.2	down	A0A2N3XTC2	Ectoine dioxygenase	A8926_1467	NA	GO:0016706::oxidoreductase activity, acting on paired donors, with incorporation or reduction of molecular oxygen, 2-oxoglutarate as one donor, and incorporation of one atom each of oxygen into both donors	GO:0055114::oxidation-reduction process	TIGRFAM ectoine hydroxylase	Metabolism	Secondary metabolites biosynthesis, transport and catabolism	K10674	01120::Microbial metabolism in diverse environments||00260::Glycine, serine and threonine metabolism	Cytoplasm
A0A2N3XTC9	1.06056e+06	1.27149e+06	2.03341e+06	2.54657e+06	2.74643e+06	2.09442	0.0144541	0.2	up	A0A2N3XTC9	Uncharacterized protein DUF4178	A8926_1493	GO:0016021::integral component of membrane	NA	NA	Domain of unknown function (DUF4178)	Poorly characterized	Function unknown	-	NA	Extracellular
A0A2N3XTD2	261623	290758	965419	786698	914037	3.21777	0.000882641	0.2	up	A0A2N3XTD2	Phosphomethylpyrimidine synthase	thiC	NA	GO:0051539::4 iron, 4 sulfur cluster binding;GO:0016829::lyase activity;GO:0008270::zinc ion binding	GO:0009228::thiamine biosynthetic process;GO:0009229::thiamine diphosphate biosynthetic process	Catalyzes the synthesis of the hydroxymethylpyrimidine phosphate (HMP-P) moiety of thiamine from aminoimidazole ribotide (AIR) in a radical S-adenosyl-L-methionine (SAM)-dependent reaction	Metabolism	Coenzyme transport and metabolism	K03147	01100::Metabolic pathways||00730::Thiamine metabolism	Cytoplasm
A0A2N3XTD7	5.85199e+06	6.73312e+06	1.1073e+07	1.17454e+07	1.24268e+07	1.86703	0.034516	0.2	up	A0A2N3XTD7	Peptide deformylase	def	NA	GO:0005506::iron ion binding;GO:0042586::peptide deformylase activity	GO:0006412::translation	Removes the formyl group from the N-terminal Met of newly synthesized proteins. Requires at least a dipeptide for an efficient rate of reaction. N-terminal L-methionine is a prerequisite for activity but the enzyme has broad specificity at other positions	Information storage and processing	Translation, ribosomal structure and biogenesis	K01462	NA	Cytoplasm
A0A2N3XTE1	127583	173548	374047	423483	498520	2.8693	0.0432076	0.2	up	A0A2N3XTE1	Uncharacterized protein (TIGR00266 family)	A8926_1536	NA	NA	NA	Mitochondrial biogenesis AIM24	Poorly characterized	Function unknown	-	NA	Extracellular
A0A2N3XTE2	692191	640673	1.15764e+06	1.08099e+06	1.0756e+06	1.6577	0.0120941	0.2	up	A0A2N3XTE2	Thiazole synthase	thiG	GO:0005737::cytoplasm	GO:0016829::lyase activity;GO:0016783::sulfurtransferase activity	GO:0009228::thiamine biosynthetic process;GO:0009229::thiamine diphosphate biosynthetic process	Catalyzes the rearrangement of 1-deoxy-D-xylulose 5- phosphate (DXP) to produce the thiazole phosphate moiety of thiamine. Sulfur is provided by the thiocarboxylate moiety of the carrier protein ThiS. In vitro, sulfur can be provided by H(2)S	Metabolism	Coenzyme transport and metabolism	K03149	01100::Metabolic pathways||00730::Thiamine metabolism	Cytoplasm
A0A2N3XTE9	352901	318269	627580	530123	563341	1.7095	0.00809711	0.2	up	A0A2N3XTE9	L-fuconolactonase	A8926_1513	NA	GO:0016787::hydrolase activity	NA	Amidohydrolase	Metabolism	Energy production and conversion	K07046	01120::Microbial metabolism in diverse environments||00051::Fructose and mannose metabolism	Cytoplasm
A0A2N3XTF1	1.00374e+06	963122	1.50996e+06	1.4136e+06	1.52464e+06	1.50771	0.00119877	0.2	up	A0A2N3XTF1	DNA-binding transcriptional MerR regulator	A8926_1427	NA	GO:0003677::DNA binding	GO:0006355::regulation of transcription, DNA-templated	helix_turn_helix, mercury resistance	Information storage and processing	Transcription	K19591;K13638;K19592	NA	Nucleus
A0A2N3XTF2	1.22153e+07	1.13664e+07	6.88542e+06	6.40279e+06	6.69378e+06	0.564902	0.0095918	0.2	down	A0A2N3XTF2	Trehalose 6-phosphatase	A8926_1492	NA	GO:0004805::trehalose-phosphatase activity	GO:0016311::dephosphorylation;GO:0005992::trehalose biosynthetic process	Glycosyl hydrolases family 15	Metabolism	Carbohydrate transport and metabolism	K01087;K01178	01100::Metabolic pathways||00500::Starch and sucrose metabolism	Mitochondria
A0A2N3XTF7	2.68926e+07	2.71637e+07	8.7779e+06	8.95975e+06	8.86587e+06	0.328096	1.08583e-06	0.2	down	A0A2N3XTF7	Diaminobutyrate--2-oxoglutarate transaminase	A8926_1469	NA	GO:0030170::pyridoxal phosphate binding;GO:0047307::diaminobutyrate-pyruvate transaminase activity;GO:0045303::diaminobutyrate-2-oxoglutarate transaminase activity	GO:0019491::ectoine biosynthetic process	Belongs to the class-III pyridoxal-phosphate-dependent aminotransferase family	Metabolism	Amino acid transport and metabolism	K00836	01100::Metabolic pathways||01120::Microbial metabolism in diverse environments||01230::Biosynthesis of amino acids||00260::Glycine, serine and threonine metabolism||01210::2-Oxocarboxylic acid metabolism	Cytoplasm
A0A2N3XTG0	1.38251e+06	1.27149e+06	2.02335e+06	2.17238e+06	2.1512e+06	1.5943	0.0208778	0.2	up	A0A2N3XTG0	Uncharacterized protein	A8926_1557	NA	NA	NA	NA	NA	NA	-	NA	Nucleus
A0A2N3XTG2	424459	470705	866494	1.0602e+06	663213	1.92882	0.0310307	0.2	up	A0A2N3XTG2	Benzoylformate decarboxylase	A8926_1559	NA	GO:0050695::benzoylformate decarboxylase activity;GO:0000287::magnesium ion binding;GO:0030976::thiamine pyrophosphate binding	NA	Belongs to the TPP enzyme family	Metabolism	Amino acid transport and metabolism	K01576	01120::Microbial metabolism in diverse environments||00627::Aminobenzoate degradation	Cytoplasm
A0A2N3XTH1	1.86544e+06	1.81091e+06	2.97966e+06	3.07667e+06	2.88219e+06	1.6209	0.00028695	0.2	up	A0A2N3XTH1	N-acetylglucosamine kinase-like BadF-type ATPase	A8926_1512	NA	NA	NA	PFAM BadF BadG BcrA BcrD ATPase family	Metabolism	Carbohydrate transport and metabolism	K18676	01100::Metabolic pathways||00520::Amino sugar and nucleotide sugar metabolism	Cytoplasm
A0A2N3XTH6	2089.76	3700.63	314367	352564	339231	115.843	0.0354968	0.2	up	A0A2N3XTH6	ATP-binding protein	A8926_1570	NA	GO:0005524::ATP binding	NA	ATP binding protein	Poorly characterized	Function unknown	K06945	NA	Cytoskeleton
A0A2N3XTH9	1.53402e+06	1.56047e+06	3.94603e+06	4.12648e+06	4.06222e+06	2.61427	1.0006e-05	0.2	up	A0A2N3XTH9	Molybdopterin-binding protein	A8926_1581	NA	GO:0003677::DNA binding	NA	TOBE domain	Metabolism	Coenzyme transport and metabolism	-	NA	Cytoplasm
A0A2N3XTI0	159641	222816	4358.1	4807.6	3755.57	0.0225232	0.010762	0.2	down	A0A2N3XTI0	Phage shock protein C (PspC) family protein	A8926_1543	GO:0016021::integral component of membrane	NA	NA	positive regulation of macromolecule biosynthetic process	Information storage and processing	Transcription	-	NA	Plasma membrane
A0A2N3XTI6	74297.1	68602.3	108343	200178	155339	2.16403	0.0474051	0.2	up	A0A2N3XTI6	o-succinylbenzoate synthase	menC	NA	GO:0000287::magnesium ion binding;GO:0016836::hydro-lyase activity	GO:0009234::menaquinone biosynthetic process	Converts 2-succinyl-6-hydroxy-2,4-cyclohexadiene-1- carboxylate (SHCHC) to 2-succinylbenzoate (OSB)	Cellular processes and signaling	Cell wall/membrane/envelope biogenesis	K02549	01100::Metabolic pathways||01110::Biosynthesis of secondary metabolites||00130::Ubiquinone and other terpenoid-quinone biosynthesis	Cytoplasm
A0A2N3XTI9	2.90706e+06	3.54476e+06	9.96574e+06	1.04981e+07	1.05471e+07	3.20436	0.0470554	0.2	up	A0A2N3XTI9	Molybdate transport system substrate-binding protein	A8926_1582	GO:0030288::outer membrane-bounded periplasmic space	GO:0015412::ATPase-coupled molybdate transmembrane transporter activity	GO:0015689::molybdate ion transport	Molybdenum ABC transporter, periplasmic molybdate-binding protein	Metabolism	Inorganic ion transport and metabolism	K02020	02010::ABC transporters	Extracellular
A0A2N3XTK0	501653	525664	913015	962829	883632	1.79073	0.000682168	0.2	up	A0A2N3XTK0	DNA helicase	A8926_1555	NA	GO:0005524::ATP binding;GO:0004386::helicase activity;GO:0003677::DNA binding	NA	Type III restriction enzyme, res subunit	Information storage and processing	Replication, recombination and repair	K10843	03420::Nucleotide excision repair||03022::Basal transcription factors	Cytoplasm
A0A2N3XTL2	5.35012e+07	5.7795e+07	1.75155e+07	1.74622e+07	1.74393e+07	0.313979	0.021078	0.2	down	A0A2N3XTL2	Chaperonin GroEL	groEL	GO:0005737::cytoplasm	GO:0005524::ATP binding;GO:0051082::unfolded protein binding	GO:0042026::protein refolding	Prevents misfolding and promotes the refolding and proper assembly of unfolded polypeptides generated under stress conditions	Cellular processes and signaling	Posttranslational modification, protein turnover, chaperones	K04077	03018::RNA degradation||05152::Tuberculosis||05134::Legionellosis	Cytoplasm
A0A2N3XTL7	2.91653e+06	2.71637e+06	1.82202e+06	1.79819e+06	1.96323e+06	0.660813	0.00901851	0.2	down	A0A2N3XTL7	Transitional endoplasmic reticulum ATPase	A8926_1531	NA	GO:0005524::ATP binding;GO:0008568::microtubule-severing ATPase activity	GO:0051301::cell division	Belongs to the AAA ATPase family	Cellular processes and signaling	Posttranslational modification, protein turnover, chaperones	K13525	NA	Mitochondria
A0A2N3XTL9	4.69674e+06	4.46948e+06	1.17777e+07	1.03526e+07	1.12781e+07	2.42982	0.000300272	0.2	up	A0A2N3XTL9	NitT/TauT family transport system substrate-binding protein	A8926_1565	NA	NA	NA	ABC-type nitrate sulfonate bicarbonate transport	Metabolism	Inorganic ion transport and metabolism	K02051	NA	Mitochondria
A0A2N3XTM1	657112	723556	177053	282058	346597	0.389042	0.0329229	0.2	down	A0A2N3XTM1	Histidine kinase/DNA gyrase B/HSP90-like ATPase	A8926_1600	NA	GO:0016301::kinase activity	GO:0016310::phosphorylation	NA	NA	NA	-	NA	Cytoplasm
A0A2N3XTM3	6.83679e+06	7.19548e+06	1.78175e+06	2.28671e+06	2.38094e+06	0.306408	0.00355114	0.2	down	A0A2N3XTM3	Carbon-monoxide dehydrogenase small subunit	A8926_1549	NA	GO:0046872::metal ion binding;GO:0018492::carbon-monoxide dehydrogenase (acceptor) activity;GO:0009055::electron carrier activity;GO:0051537::2 iron, 2 sulfur cluster binding	GO:0055114::oxidation-reduction process	Aerobic-type carbon monoxide dehydrogenase, small subunit CoxS	Metabolism	Energy production and conversion	K03518	01120::Microbial metabolism in diverse environments||01200::Carbon metabolism||00680::Methane metabolism||00720::Carbon fixation pathways in prokaryotes||00633::Nitrotoluene degradation	Cytoplasm
A0A2N3XTN2	1.83703e+06	1.74348e+06	1.00468e+06	1.16414e+06	1.10693e+06	0.609922	0.00243397	0.2	down	A0A2N3XTN2	ABC-2 type transport system ATP-binding protein	A8926_1639	NA	GO:0016887::ATPase activity;GO:0005524::ATP binding	NA	PFAM ABC transporter	Poorly characterized	Function unknown	K01990	NA	Cytoplasm
A0A2N3XTP0	641956	573583	1.47976e+06	1.40321e+06	1.67083e+06	2.49755	0.0028349	0.2	up	A0A2N3XTP0	Streptogrisin C	A8926_1520	GO:0005576::extracellular region	GO:0004252::serine-type endopeptidase activity	GO:0006508::proteolysis	to chymotrypsin. May be specialized for the degradation of chitin- linked proteins. Has a primary specificity for large aliphatic or aromatic amino acids	Metabolism	Amino acid transport and metabolism	K18546	NA	Extracellular
A0A2N3XTP3	1.78969e+06	2.04209e+06	362046	394700	247698	0.174757	0.0024588	0.2	down	A0A2N3XTP3	DNA-binding MarR family transcriptional regulator	A8926_1613	NA	GO:0003700::transcription factor activity, sequence-specific DNA binding;GO:0003677::DNA binding;GO:0008168::methyltransferase activity	GO:0006355::regulation of transcription, DNA-templated;GO:0032259::methylation	Transcriptional regulator	Information storage and processing	Transcription	K12349	01100::Metabolic pathways||00600::Sphingolipid metabolism	Mitochondria
A0A2N3XTQ3	1.94119e+06	2.04209e+06	1.1375e+06	1.20572e+06	1.01062e+06	0.561319	0.00300992	0.2	down	A0A2N3XTQ3	DUF3027 family protein	A8926_1599	GO:0016021::integral component of membrane	NA	NA	Protein of unknown function (DUF3027)	Poorly characterized	Function unknown	-	NA	Mitochondria
A0A2N3XTQ5	819461	992148	470792	321955	381642	0.432171	0.0113801	0.2	down	A0A2N3XTQ5	Alpha-beta hydrolase superfamily lysophospholipase	A8926_1651	NA	NA	NA	Serine aminopeptidase, S33	Metabolism	Lipid transport and metabolism	K01048	00564::Glycerophospholipid metabolism	Cytoplasm
A0A2N3XTR3	9.46924e+06	9.04492e+06	3.63397e+06	3.5444e+06	3.5192e+06	0.385203	0.00481906	0.2	down	A0A2N3XTR3	PE family protein	A8926_1609	NA	NA	NA	NA	NA	NA	-	NA	Cytoplasm
A0A2N3XTR5	3.47521e+06	3.90116e+06	1.80189e+06	2.3075e+06	1.95279e+06	0.547891	0.00765196	0.2	down	A0A2N3XTR5	Fructokinase	A8926_1636	NA	GO:0008865::fructokinase activity	GO:0046835::carbohydrate phosphorylation	PFAM pfkB family carbohydrate kinase	Metabolism	Carbohydrate transport and metabolism	K00847	01100::Metabolic pathways||00520::Amino sugar and nucleotide sugar metabolism||00051::Fructose and mannose metabolism||00500::Starch and sucrose metabolism	Cytoplasm
A0A2N3XTR9	2089.76	3700.63	283156	238559	261668	90.1936	0.0348232	0.2	up	A0A2N3XTR9	Signal transduction histidine kinase	A8926_1666	NA	NA	GO:0009987::cellular process	Histidine kinase-, DNA gyrase B-, and HSP90-like ATPase	Cellular processes and signaling	Signal transduction mechanisms	K07653	02020::Two-component system	Extracellular
A0A2N3XTS7	536533	650253	2.70786e+06	2.85839e+06	2.88219e+06	4.74584	0.0322679	0.2	up	A0A2N3XTS7	Dienelactone hydrolase	A8926_1676	NA	GO:0016787::hydrolase activity	NA	dienelactone hydrolase	Metabolism	Secondary metabolites biosynthesis, transport and catabolism	K07100	NA	Cytoplasm
A0A2N3XTS8	2.88812e+06	3.0535e+06	1.64082e+06	1.75661e+06	1.62906e+06	0.563987	0.00187471	0.2	down	A0A2N3XTS8	Exodeoxyribonuclease VII small subunit	A8926_1647	NA	NA	NA	NA	NA	NA	-	NA	Nucleus
A0A2N3XTT6	9.65863e+06	9.92148e+06	5.99958e+06	6.44437e+06	6.40139e+06	0.641649	0.00053329	0.2	down	A0A2N3XTT6	Pyridoxine/pyridoxamine 5'-phosphate oxidase	pdxH	NA	GO:0004733::pyridoxamine-phosphate oxidase activity;GO:0010181::FMN binding	GO:0042823::pyridoxal phosphate biosynthetic process;GO:0055114::oxidation-reduction process;GO:0008615::pyridoxine biosynthetic process	Catalyzes the oxidation of either pyridoxine 5'- phosphate (PNP) or pyridoxamine 5'-phosphate (PMP) into pyridoxal 5'-phosphate (PLP)	Metabolism	Coenzyme transport and metabolism	K00275	01100::Metabolic pathways||01120::Microbial metabolism in diverse environments||00750::Vitamin B6 metabolism	Mitochondria
A0A2N3XTT7	4.25169e+06	4.31536e+06	7.5498e+06	7.69167e+06	7.28902e+06	1.75327	0.000136374	0.2	up	A0A2N3XTT7	NagD protein	A8926_1585	NA	GO:0016787::hydrolase activity	NA	Belongs to the HAD-like hydrolase superfamily	Metabolism	Carbohydrate transport and metabolism	K02566	NA	Cytoskeleton
A0A2N3XTV0	9.65863e+06	9.28574e+06	1.58043e+07	1.65267e+07	1.73349e+07	1.74778	0.000461946	0.2	up	A0A2N3XTV0	Uncharacterized protein DUF3558	A8926_1608	NA	NA	NA	Protein of unknown function (DUF3558)	Poorly characterized	Function unknown	-	NA	Extracellular
A0A2N3XTV3	521100	546811	824964	820441	762952	1.50347	0.00202491	0.2	up	A0A2N3XTV3	Putative copper resistance protein D	A8926_1655	GO:0016020::membrane	NA	NA	PFAM Copper resistance protein D	Metabolism	Inorganic ion transport and metabolism	K07245	NA	Plasma membrane
A0A2N3XTV5	1.7234e+06	1.599e+06	758394	824658	757991	0.46975	0.00306829	0.2	down	A0A2N3XTV5	Uncharacterized protein DUF4232	A8926_1652	NA	NA	NA	Protein of unknown function (DUF4232)	Poorly characterized	Function unknown	-	NA	Extracellular
A0A2N3XTV8	1.36357e+07	1.5123e+07	4.13729e+06	4.39672e+06	4.39638e+06	0.299744	0.0122267	0.2	down	A0A2N3XTV8	Zinc finger protein	A8926_1707	NA	NA	NA	NA	NA	NA	-	NA	Mitochondria
A0A2N3XTW7	2089.76	3700.63	3.20112e+06	3.05588e+06	3.13281e+06	1081.08	0.0255629	0.2	up	A0A2N3XTW7	Uncharacterized protein	A8926_1727	NA	NA	NA	NA	NA	NA	-	NA	Mitochondria
A0A2N3XTW8	4.70621e+06	4.11308e+06	1.95288e+06	1.0602e+06	1.38888e+06	0.332753	0.0151815	0.2	down	A0A2N3XTW8	Amino acid/polyamine/organocation transporter (APC superfamily)	A8926_1632	GO:0016021::integral component of membrane	GO:0015171::amino acid transmembrane transporter activity	GO:0003333::amino acid transmembrane transport	amino acid	Metabolism	Amino acid transport and metabolism	K03294	NA	Plasma membrane
A0A2N3XTX3	2.01695e+06	2.09989e+06	3.16085e+06	3.29494e+06	3.32078e+06	1.58319	0.00224293	0.2	up	A0A2N3XTX3	ADP-ribose pyrophosphatase YjhB (NUDIX family)	A8926_1741	NA	GO:0016787::hydrolase activity	NA	NUDIX domain	Metabolism	Nucleotide transport and metabolism	K03574	NA	Cytoplasm
A0A2N3XTX7	2089.76	3700.63	170342	172150	76587.6	48.25	0.00430185	0.2	up	A0A2N3XTX7	Alkyldihydroxyacetonephosphate synthase	A8926_1642	NA	GO:0050660::flavin adenine dinucleotide binding;GO:0016614::oxidoreductase activity, acting on CH-OH group of donors;GO:0008609::alkylglycerone-phosphate synthase activity	GO:0008610::lipid biosynthetic process;GO:0055114::oxidation-reduction process	FAD linked oxidases, C-terminal domain	Metabolism	Energy production and conversion	K00803	01100::Metabolic pathways||00565::Ether lipid metabolism	Mitochondria
A0A2N3XTX9	589213	641640	82800.7	104320	115700	0.164017	0.000937699	0.2	down	A0A2N3XTX9	Immunity protein Imm1 of predicted polymorphic toxin system	A8926_1738	NA	NA	NA	Immunity protein Imm1	Poorly characterized	Function unknown	-	NA	Mitochondria
A0A2N3XTZ0	1.29729e+06	1.38708e+06	2.75819e+06	2.46341e+06	2.9344e+06	2.02556	0.001445	0.2	up	A0A2N3XTZ0	HTH cro/C1-type domain-containing protein	A8926_1742	NA	GO:0043565::sequence-specific DNA binding	NA	belongs to the nudix hydrolase family	Information storage and processing	Transcription	-	NA	Mitochondria
A0A2N3XTZ9	1.55296e+07	1.5701e+07	3.44271e+07	3.80426e+07	3.73849e+07	2.34502	0.000969851	0.2	up	A0A2N3XTZ9	GH25 family lysozyme M1 (1,4-beta-N-acetylmuramidase)	A8926_1653	NA	GO:0003796::lysozyme activity	GO:0005975::carbohydrate metabolic process;GO:0016998::cell wall macromolecule catabolic process;GO:0009253::peptidoglycan catabolic process	Glycosyl hydrolases family 25	Cellular processes and signaling	Cell wall/membrane/envelope biogenesis	K07273	NA	Cytoplasm
A0A2N3XU02	333714	537512	72330.8	115639	116458	0.23295	0.041274	0.2	down	A0A2N3XU02	histidine kinase	A8926_1772	GO:0016021::integral component of membrane;GO:0005622::intracellular	GO:0005524::ATP binding;GO:0000155::phosphorelay sensor kinase activity	GO:0000160::phosphorelay signal transduction system;GO:0023014::signal transduction by protein phosphorylation	PhoQ Sensor	Cellular processes and signaling	Signal transduction mechanisms	K07653	02020::Two-component system	Mitochondria
A0A2N3XU31	4.59258e+06	4.14198e+06	6.82502e+06	7.1096e+06	7.80071e+06	1.65895	0.0131181	0.2	up	A0A2N3XU31	UTP--glucose-1-phosphate uridylyltransferase	A8926_1783	NA	GO:0003983::UTP:glucose-1-phosphate uridylyltransferase activity	GO:0009058::biosynthetic process	PFAM Nucleotidyl transferase	Cellular processes and signaling	Cell wall/membrane/envelope biogenesis	K00963	01100::Metabolic pathways||01130::Biosynthesis of antibiotics||00520::Amino sugar and nucleotide sugar metabolism||00500::Starch and sucrose metabolism||00040::Pentose and glucuronate interconversions||00052::Galactose metabolism	Mitochondria
A0A2N3XU35	4.88613e+07	4.63324e+07	7.55987e+07	7.66049e+07	7.42477e+07	1.5859	0.0211869	0.2	up	A0A2N3XU35	Uncharacterized protein YabE (DUF348 family)	A8926_1806	NA	NA	NA	G5	Metabolism	Carbohydrate transport and metabolism	-	NA	Cytoplasm
A0A2N3XU36	1.89385e+07	1.94577e+07	6.46263e+06	6.62107e+06	6.57891e+06	0.341399	0.000911906	0.2	down	A0A2N3XU36	L-lysine 6-transaminase	A8926_1796	NA	GO:0030170::pyridoxal phosphate binding;GO:0045484::L-lysine 6-transaminase activity	GO:0017000::antibiotic biosynthetic process	Belongs to the class-III pyridoxal-phosphate-dependent aminotransferase family	Metabolism	Amino acid transport and metabolism	K03918	01100::Metabolic pathways	Cytoplasm
A0A2N3XU41	2089.76	3700.63	57835.3	92285.8	155772	35.2185	0.0049364	0.2	up	A0A2N3XU41	Uncharacterized protein	A8926_1724	NA	GO:0005515::protein binding	NA	NA	NA	NA	-	NA	Cytoskeleton
A0A2N3XU44	2.54723e+06	2.77416e+06	824601	1.0706e+06	889583	0.348879	0.0015533	0.2	down	A0A2N3XU44	Two-component system response regulator MprA	A8926_1771	GO:0005622::intracellular	GO:0003677::DNA binding	GO:0006355::regulation of transcription, DNA-templated;GO:0000160::phosphorelay signal transduction system	response regulator	Cellular processes and signaling	Signal transduction mechanisms	K07669	02020::Two-component system	Mitochondria
A0A2N3XU49	621877	552587	1.18784e+06	1.08099e+06	1.24268e+06	1.99325	0.0112338	0.2	up	A0A2N3XU49	Peptidyl-tRNA hydrolase	pth	GO:0005737::cytoplasm	GO:0004045::aminoacyl-tRNA hydrolase activity	GO:0006412::translation	The natural substrate for this enzyme may be peptidyl- tRNAs which drop off the ribosome during protein synthesis	Information storage and processing	Translation, ribosomal structure and biogenesis	K01056	NA	Cytoplasm
A0A2N3XU60	2.05483e+06	1.88797e+06	345864	372289	483742	0.203222	0.00147202	0.2	down	A0A2N3XU60	3-hydroxypropanoate dehydrogenase	A8926_1817	NA	GO:0016491::oxidoreductase activity	GO:0055114::oxidation-reduction process	Nitroreductase family	Metabolism	Energy production and conversion	K09019	01100::Metabolic pathways||00240::Pyrimidine metabolism	Nucleus
A0A2N3XU69	2.49041e+06	2.47555e+06	372632	452059	696742	0.204248	0.0127202	0.2	down	A0A2N3XU69	DUF501 domain-containing protein	A8926_1835	NA	NA	NA	Protein of unknown function (DUF501)	Poorly characterized	Function unknown	K09009	NA	Nucleus
A0A2N3XU88	100979	86476.6	222381	328314	309727	3.06	0.00470505	0.2	up	A0A2N3XU88	ABC-2 type transport system ATP-binding protein	A8926_1858	NA	GO:0016887::ATPase activity;GO:0005524::ATP binding	NA	ATPases associated with a variety of cellular activities	Cellular processes and signaling	Defense mechanisms	K01990	NA	Cytoplasm
A0A2N3XU91	544934	551053	1.07711e+06	992222	1.2218e+06	2.00192	0.00721227	0.2	up	A0A2N3XU91	YbaB/EbfC DNA-binding family protein	A8926_1855	GO:0009295::nucleoid;GO:0005737::cytoplasm	GO:0003677::DNA binding	NA	Binds to DNA and alters its conformation. May be involved in regulation of gene expression, nucleoid organization and DNA protection	Poorly characterized	Function unknown	-	NA	Cytoplasm
A0A2N3XUA2	724509	630664	1.87235e+06	1.70464e+06	1.86925e+06	2.67923	0.0193504	0.2	up	A0A2N3XUA2	XPB/Ssl2-like helicase family protein	A8926_1788	NA	NA	NA	Helicase conserved C-terminal domain	Poorly characterized	Function unknown	-	NA	Cytoplasm
A0A2N3XUB0	266562	370066	4358.1	4807.6	3755.57	0.0135309	0.00856726	0.2	down	A0A2N3XUB0	Molybdenum cofactor synthesis domain-containing protein	A8926_1776	NA	NA	NA	molybdenum cofactor	Metabolism	Coenzyme transport and metabolism	K01724;K03638;K03637	01100::Metabolic pathways||00790::Folate biosynthesis||04122::Sulfur relay system	Cytoplasm
A0A2N3XUB8	446867	533443	882467	774812	713430	1.61222	0.048428	0.2	up	A0A2N3XUB8	4-diphosphocytidyl-2-C-methyl-D-erythritol kinase	ispE	NA	GO:0050515::4-(cytidine 5'-diphospho)-2-C-methyl-D-erythritol kinase activity;GO:0005524::ATP binding	GO:0016310::phosphorylation;GO:0016114::terpenoid biosynthetic process;GO:0019288::isopentenyl diphosphate biosynthetic process, methylerythritol 4-phosphate pathway	Catalyzes the phosphorylation of the position 2 hydroxy group of 4-diphosphocytidyl-2C-methyl-D-erythritol	Metabolism	Lipid transport and metabolism	K00919	01100::Metabolic pathways||01110::Biosynthesis of secondary metabolites||01130::Biosynthesis of antibiotics||00900::Terpenoid backbone biosynthesis	Mitochondria
A0A2N3XUC9	1.03215e+06	842690	2.95952e+06	3.15982e+06	2.99706e+06	3.24167	0.0466367	0.2	up	A0A2N3XUC9	Putative helicase	A8926_1892	NA	GO:0003676::nucleic acid binding;GO:0016787::hydrolase activity;GO:0000166::nucleotide binding	GO:0008152::metabolic process	helicase activity	Information storage and processing	Replication, recombination and repair	-	NA	Cytoplasm
A0A2N3XUH6	2.4336e+07	2.56225e+07	8.66717e+06	8.1594e+06	8.3124e+06	0.335465	0.000910774	0.2	down	A0A2N3XUH6	Uncharacterized protein	A8926_1852	NA	NA	NA	NA	NA	NA	K15125	05133::Pertussis	Mitochondria
A0A2N3XUH8	2.02642e+06	2.11915e+06	1.05697e+06	980799	1.04026e+06	0.494991	0.000401575	0.2	down	A0A2N3XUH8	Sortase family protein	A8926_1953	NA	NA	NA	Sortase family	Cellular processes and signaling	Cell wall/membrane/envelope biogenesis	-	NA	Extracellular
A0A2N3XUI4	597608	536890	346312	281130	348185	0.57331	0.00810563	0.2	down	A0A2N3XUI4	dATP/dGTP diphosphohydrolase N-terminal domain-containing protein	A8926_1862	NA	NA	NA	NA	NA	NA	-	NA	Cytoplasm
A0A2N3XUI6	2.89759e+06	2.86085e+06	1.27843e+06	1.2473e+06	1.31578e+06	0.44474	6.65624e-05	0.2	down	A0A2N3XUI6	4-hydroxyphenylpyruvate dioxygenase	A8926_1963	NA	NA	NA	PFAM Glyoxalase bleomycin resistance protein dioxygenase	Metabolism	Amino acid transport and metabolism	K00457	01100::Metabolic pathways||00360::Phenylalanine metabolism||00350::Tyrosine metabolism||00130::Ubiquinone and other terpenoid-quinone biosynthesis	Cytoplasm
A0A2N3XUJ6	837302	957637	435238	472370	489076	0.518749	0.026992	0.2	down	A0A2N3XUJ6	Sec-independent protein translocase protein TatA	A8926_1968	NA	NA	NA	NA	NA	NA	-	NA	Cytoplasm
A0A2N3XUK5	584062	714676	145120	176776	63250.1	0.197703	0.0243981	0.2	down	A0A2N3XUK5	WXG100 family type VII secretion target	A8926_1885	NA	NA	NA	NA	NA	NA	-	NA	Cytoplasm
A0A2N3XUL3	1.33516e+07	1.31002e+07	3.00985e+06	3.26376e+06	3.52964e+06	0.247072	0.000714111	0.2	down	A0A2N3XUL3	Transcription elongation factor GreA	greA	NA	GO:0003746::translation elongation factor activity;GO:0070063::RNA polymerase binding;GO:0003677::DNA binding	GO:0006414::translational elongation;GO:0032784::regulation of DNA-templated transcription, elongation	Necessary for efficient RNA polymerase transcription elongation past template-encoded arresting sites. The arresting sites in DNA have the property of trapping a certain fraction of elongating RNA polymerases that pass through, resulting in locked ternary complexes. Cleavage of the nascent transcript by cleavage factors such as GreA or GreB allows the resumption of elongation from the new 3'termi…	Information storage and processing	Transcription	K03624	NA	Cytoplasm
A0A2N3XUN4	8.59807e+06	8.73668e+06	1.36903e+07	1.39282e+07	1.368e+07	1.58827	0.00036969	0.2	up	A0A2N3XUN4	Fructose-1,6-bisphosphatase	A8926_1988	NA	GO:0046872::metal ion binding;GO:0042132::fructose 1,6-bisphosphate 1-phosphatase activity	GO:0006071::glycerol metabolic process;GO:0006094::gluconeogenesis;GO:0016311::dephosphorylation	TIGRFAM fructose-1,6-bisphosphatase, class II	Metabolism	Carbohydrate transport and metabolism	K02446	01100::Metabolic pathways||01110::Biosynthesis of secondary metabolites||01120::Microbial metabolism in diverse environments||01130::Biosynthesis of antibiotics||01200::Carbon metabolism||00010::Glycolysis / Gluconeogenesis||00680::Methane metabolism||00030::Pentose phosphate pathway||00051::Fructose and mannose metabolism||00710::Carbon fixation in photosynthetic organisms	Cytoplasm
A0A2N3XUN9	2.49988e+07	2.68747e+07	1.4093e+07	1.48636e+07	1.48287e+07	0.562718	0.0146564	0.2	down	A0A2N3XUN9	DUF2961 family protein	A8926_1999	NA	NA	NA	Protein of unknown function (DUF2961)	Poorly characterized	Function unknown	-	NA	Extracellular
A0A2N3XUP3	3.33317e+06	3.25579e+06	5.54659e+06	5.65442e+06	5.68084e+06	1.70809	0.00125415	0.2	up	A0A2N3XUP3	Monosaccharide ABC transporter substrate-binding protein (CUT2 family)	A8926_1998	NA	NA	NA	Periplasmic binding protein domain	Metabolism	Carbohydrate transport and metabolism	K10439	02010::ABC transporters||02030::Bacterial chemotaxis	Extracellular
A0A2N3XUP4	2089.76	3700.63	213321	268436	117367	68.9792	0.00409939	0.2	up	A0A2N3XUP4	Ion channel	A8926_1950	GO:0016021::integral component of membrane	NA	NA	NA	NA	NA	-	NA	Plasma membrane
A0A2N3XUP7	1.60977e+06	1.5412e+06	4.33862e+06	4.57342e+06	4.66789e+06	2.87317	0.000132054	0.2	up	A0A2N3XUP7	DUF885 domain-containing protein	A8926_1979	NA	NA	NA	Protein conserved in bacteria	Poorly characterized	Function unknown	-	NA	Cytoplasm
A0A2N3XUQ2	4.32744e+06	4.73919e+06	6.28144e+06	7.02644e+06	7.29946e+06	1.51525	0.0107667	0.2	up	A0A2N3XUQ2	Cystathionine gamma-synthase	A8926_1960	NA	GO:0003962::cystathionine gamma-synthase activity;GO:0030170::pyridoxal phosphate binding	NA	PFAM Cys Met metabolism	Metabolism	Amino acid transport and metabolism	K01739	01100::Metabolic pathways||01110::Biosynthesis of secondary metabolites||01130::Biosynthesis of antibiotics||01230::Biosynthesis of amino acids||00270::Cysteine and methionine metabolism||00920::Sulfur metabolism||00450::Selenocompound metabolism	Cytoplasm
A0A2N3XUQ6	1.05109e+06	1.37745e+06	5.98951e+06	6.22609e+06	6.5998e+06	5.16509	0.0435689	0.2	up	A0A2N3XUQ6	Lipid droplet-associated protein	A8926_1993	NA	NA	NA	NA	NA	NA	-	NA	Nucleus
A0A2N3XUR3	3.693e+06	3.37138e+06	8.30478e+06	8.51281e+06	8.28107e+06	2.36856	0.0279289	0.2	up	A0A2N3XUR3	Xylulose kinase	xylB	NA	GO:0004856::xylulokinase activity	GO:0046835::carbohydrate phosphorylation;GO:0005997::xylulose metabolic process	PFAM FGGY family of carbohydrate kinases, N-terminal domain	Metabolism	Carbohydrate transport and metabolism	K00854	01100::Metabolic pathways||00040::Pentose and glucuronate interconversions	Cytoplasm
A0A2N3XUR6	1.15525e+07	1.1848e+07	1.89248e+07	1.94371e+07	2.04677e+07	1.67602	0.000379996	0.2	up	A0A2N3XUR6	L-fucose isomerase	A8926_2003	NA	NA	NA	L-fucose isomerase, C-terminal domain	Metabolism	Carbohydrate transport and metabolism	K01818	01120::Microbial metabolism in diverse environments||00051::Fructose and mannose metabolism	Cytoplasm
A0A2N3XUS2	440412	420302	207528	202182	182484	0.458685	0.000497784	0.2	down	A0A2N3XUS2	50S ribosomal subunit assembly factor BipA	bipA	NA	GO:0003746::translation elongation factor activity;GO:0005525::GTP binding;GO:0003924::GTPase activity	GO:0006414::translational elongation	GTP-binding protein TypA	Cellular processes and signaling	Signal transduction mechanisms	K06207	NA	Cytoplasm
A0A2N3XUS5	493887	590672	166487	237061	106837	0.313729	0.0241114	0.2	down	A0A2N3XUS5	ABC-type transport system substrate-binding protein	A8926_2050	NA	NA	NA	ABC-type dipeptide transport system	Metabolism	Amino acid transport and metabolism	K02035	02024::Quorum sensing	Extracellular
A0A2N3XUS7	1.22153e+06	1.20406e+06	2.37567e+06	2.46341e+06	2.28695e+06	1.95857	0.000373471	0.2	up	A0A2N3XUS7	Putative LppA-like lipoprotein	A8926_2060	NA	NA	NA	Lipoprotein confined to pathogenic Mycobacterium	Poorly characterized	Function unknown	-	NA	Extracellular
A0A2N3XUS8	3.2006e+07	3.04387e+07	5.10367e+07	5.6856e+07	5.81659e+07	1.77286	0.00131643	0.2	up	A0A2N3XUS8	Ferredoxin	A8926_2054	NA	GO:0051539::4 iron, 4 sulfur cluster binding;GO:0051538::3 iron, 4 sulfur cluster binding;GO:0046872::metal ion binding;GO:0009055::electron carrier activity	GO:0055114::oxidation-reduction process	PFAM 4Fe-4S binding domain	Metabolism	Energy production and conversion	K05524	NA	Cytoplasm
A0A2N3XUT4	3.23848e+06	3.47733e+06	2.16428e+06	2.06843e+06	2.14076e+06	0.632682	0.0272096	0.2	down	A0A2N3XUT4	IMP dehydrogenase	A8926_1981	NA	NA	NA	IMP dehydrogenase GMP reductase	Metabolism	Nucleotide transport and metabolism	K00088	01100::Metabolic pathways||01110::Biosynthesis of secondary metabolites||00230::Purine metabolism	Cytoplasm
A0A2N3XUT5	618882	745264	3.6843e+06	3.33652e+06	3.36255e+06	5.07442	0.0208447	0.2	up	A0A2N3XUT5	Succinyldiaminopimelate desuccinylase	A8926_2063	NA	NA	NA	succinyl-diaminopimelate desuccinylase	Metabolism	Amino acid transport and metabolism	K01439	01100::Metabolic pathways||01120::Microbial metabolism in diverse environments||01230::Biosynthesis of amino acids||00300::Lysine biosynthesis	Cytoplasm
A0A2N3XUT6	9.18517e+06	9.305e+06	1.63076e+07	1.767e+07	1.82748e+07	1.88397	0.00213364	0.2	up	A0A2N3XUT6	Cytokinin riboside 5'-monophosphate phosphoribohydrolase	A8926_2065	NA	GO:0016799::hydrolase activity, hydrolyzing N-glycosyl compounds;GO:0003677::DNA binding	GO:0009691::cytokinin biosynthetic process	Belongs to the LOG family	Poorly characterized	Function unknown	K06966	NA	Cytoplasm
A0A2N3XUV6	1.21206e+06	1.38708e+06	3.04005e+06	3.34691e+06	3.0806e+06	2.42838	0.0216167	0.2	up	A0A2N3XUV6	1D-myo-inositol 2-acetamido-2-deoxy-alpha-D-glucopyranoside deacetylase	mshB	NA	GO:0035595::N-acetylglucosaminylinositol deacetylase activity;GO:0008270::zinc ion binding	GO:0010125::mycothiol biosynthetic process	Catalyzes the deacetylation of 1D-myo-inositol 2- acetamido-2-deoxy-alpha-D-glucopyranoside (GlcNAc-Ins) in the mycothiol biosynthesis pathway	Poorly characterized	Function unknown	K15525	NA	Mitochondria
A0A2N3XUW8	311397	298478	654813	876827	783209	2.53041	0.00597082	0.2	up	A0A2N3XUW8	Nitrate reductase gamma subunit	A8926_2092	NA	NA	NA	Nitrate reductase gamma subunit	Metabolism	Energy production and conversion	K00374	01120::Microbial metabolism in diverse environments||02020::Two-component system||00910::Nitrogen metabolism	Plasma membrane
A0A2N3XUY6	538397	641884	1.09724e+06	1.10178e+06	1.28445e+06	1.96759	0.0320377	0.2	up	A0A2N3XUY6	ADP-ribose pyrophosphatase YjhB (NUDIX family)	A8926_2087	NA	NA	NA	NUDIX domain	Metabolism	Nucleotide transport and metabolism	K03826;K03574	NA	Mitochondria
A0A2N3XUY7	283600	272556	76731.1	150961	112925	0.408301	0.0401951	0.2	down	A0A2N3XUY7	Polymerase/histidinol phosphatase N-terminal domain-containing protein	A8926_2123	NA	GO:0003887::DNA-directed DNA polymerase activity;GO:0003677::DNA binding;GO:0016787::hydrolase activity	GO:0006260::DNA replication;GO:0071897::DNA biosynthetic process	metal-dependent phosphoesterase, PHP family	Poorly characterized	Function unknown	K07053	NA	Cytoplasm
A0A2N3XUZ0	2.926e+07	3.1402e+07	5.26473e+07	5.48811e+07	5.44066e+07	1.77964	0.0216598	0.2	up	A0A2N3XUZ0	Uncharacterized protein YciI	A8926_2047	NA	NA	NA	YCII-related domain	Poorly characterized	Function unknown	-	NA	Cytoskeleton
A0A2N3XUZ6	274631	266478	14541	9789.33	6140.37	0.0375411	0.00537446	0.2	down	A0A2N3XUZ6	tryptophan--tRNA ligase	A8926_2046	GO:0005737::cytoplasm	GO:0004830::tryptophan-tRNA ligase activity;GO:0005524::ATP binding	GO:0006436::tryptophanyl-tRNA aminoacylation	tRNA synthetases class I (W and Y)	Information storage and processing	Translation, ribosomal structure and biogenesis	K01867	00970::Aminoacyl-tRNA biosynthesis	Mitochondria
A0A2N3XV14	41137.3	35578.6	75386.3	110332	133697	2.77574	0.0170548	0.2	up	A0A2N3XV14	Magnesium transport protein CorA	corA	GO:0005886::plasma membrane;GO:0016021::integral component of membrane	GO:0015087::cobalt ion transmembrane transporter activity;GO:0015095::magnesium ion transmembrane transporter activity	GO:0015693::magnesium ion transport;GO:0006824::cobalt ion transport;GO:1903830::magnesium ion transmembrane transport	Mediates influx of magnesium ions	Metabolism	Inorganic ion transport and metabolism	K03284	NA	Mitochondria
A0A2N3XV17	2.926e+06	2.77416e+06	708096	585619	509162	0.210857	0.00216921	0.2	down	A0A2N3XV17	PPE family protein	A8926_2149	NA	NA	NA	PPE family	Cellular processes and signaling	Cell motility	-	NA	Mitochondria
A0A2N3XV23	2089.76	3700.63	200550	143794	107857	52.0633	0.0103536	0.2	up	A0A2N3XV23	Uncharacterized protein DUF3107	A8926_2129	NA	GO:0005524::ATP binding	NA	Protein of unknown function (DUF3107)	Poorly characterized	Function unknown	-	NA	Cytoplasm
A0A2N3XV30	94404.7	108476	308704	266437	177276	2.47244	0.0224794	0.2	up	A0A2N3XV30	Voltage-gated potassium channel	A8926_2142	GO:0016021::integral component of membrane	NA	GO:0006813::potassium ion transport	K transport system, NAD-binding component	Metabolism	Inorganic ion transport and metabolism	K10716	NA	Mitochondria
A0A2N3XV39	1.26888e+06	1.31002e+06	792255	517941	674408	0.513037	0.0297159	0.2	down	A0A2N3XV39	NAD(+) diphosphatase	A8926_2153	NA	GO:0046872::metal ion binding;GO:0000210::NAD+ diphosphatase activity	NA	NADH pyrophosphatase	Information storage and processing	Replication, recombination and repair	K03426	01100::Metabolic pathways||00760::Nicotinate and nicotinamide metabolism	Cytoplasm
A0A2N3XV55	6.42015e+07	6.31892e+07	2.426e+07	2.39065e+07	2.30784e+07	0.372842	1.78285e-05	0.2	down	A0A2N3XV55	PadR family transcriptional regulator	A8926_2170	NA	NA	NA	transcriptional regulator	Information storage and processing	Transcription	-	NA	Mitochondria
A0A2N3XV65	192057	169998	321779	256129	348916	1.7066	0.0177389	0.2	up	A0A2N3XV65	Helix-turn-helix protein	A8926_2187	NA	GO:0003677::DNA binding	NA	Helix-turn-helix domain	Information storage and processing	Transcription	-	NA	Nucleus
A0A2N3XV70	493595	557122	926996	790884	1.09649e+06	1.78568	0.0147758	0.2	up	A0A2N3XV70	Acetyltransferase (GNAT) family protein	A8926_2212	NA	GO:0008080::N-acetyltransferase activity	NA	Acetyltransferase (GNAT) family	Poorly characterized	Function unknown	-	NA	Cytoplasm
A0A2N3XV71	346265	338973	3.59371e+06	3.86662e+06	3.80115e+06	10.9563	6.21576e-06	0.2	up	A0A2N3XV71	TetR family transcriptional regulator	A8926_2130	NA	GO:0003677::DNA binding	GO:0006355::regulation of transcription, DNA-templated	PFAM Bacterial regulatory proteins, tetR family	Information storage and processing	Transcription	K03577;K19736;K18301	NA	Mitochondria
A0A2N3XV72	243656	202906	608382	628172	654766	2.82353	0.0450987	0.2	up	A0A2N3XV72	Phenylacetate-CoA ligase	A8926_2216	NA	GO:0047475::phenylacetate-CoA ligase activity;GO:0000166::nucleotide binding	GO:0010124::phenylacetate catabolic process	Catalyzes the activation of phenylacetic acid (PA) to phenylacetyl-CoA (PA-CoA)	Metabolism	Coenzyme transport and metabolism	K01912	01120::Microbial metabolism in diverse environments||00360::Phenylalanine metabolism||05111::Biofilm formation - Vibrio cholerae	Mitochondria
A0A2N3XVA2	2.87865e+06	2.7549e+06	1.11737e+06	1.40321e+06	718349	0.383291	0.035427	0.2	down	A0A2N3XVA2	Uncharacterized protein	A8926_2214	NA	NA	NA	NA	NA	NA	-	NA	Nucleus
A0A2N3XVA7	164360	194100	4358.1	12414.1	17320.1	0.0634051	0.0169003	0.2	down	A0A2N3XVA7	HicB-like protein involved in pilus formation	A8926_2242	NA	NA	GO:0044237::cellular metabolic process	protein encoded in hypervariable junctions of pilus gene clusters	Poorly characterized	Function unknown	-	NA	Cytoplasm
A0A2N3XVB3	2089.76	3700.63	94584.3	160965	39935.1	34.0201	0.00628983	0.2	up	A0A2N3XVB3	SsrA-binding protein	smpB	GO:0005737::cytoplasm	GO:0003677::DNA binding;GO:0003723::RNA binding	GO:0070929::trans-translation	the 2 termini fold to resemble tRNA(Ala) and it encodes a tag peptide , a short internal open reading frame. During trans-translation Ala- aminoacylated tmRNA acts like a tRNA, entering the A-site of stalled ribosomes, displacing the stalled mRNA. The ribosome then switches to translate the ORF on the tmRNA	Cellular processes and signaling	Posttranslational modification, protein turnover, chaperones	K03664	NA	Nucleus
A0A2N3XVB5	293845	263759	608326	647764	586920	2.20349	0.0135037	0.2	up	A0A2N3XVB5	Carbon-monoxide dehydrogenase medium subunit	A8926_2254	NA	GO:0050660::flavin adenine dinucleotide binding;GO:0016614::oxidoreductase activity, acting on CH-OH group of donors;GO:0018492::carbon-monoxide dehydrogenase (acceptor) activity	GO:0055114::oxidation-reduction process	carbon monoxide dehydrogenase	Metabolism	Energy production and conversion	K03519	01120::Microbial metabolism in diverse environments||01200::Carbon metabolism||00680::Methane metabolism||00720::Carbon fixation pathways in prokaryotes||00633::Nitrotoluene degradation	Cytoplasm
A0A2N3XVB7	2.36731e+06	2.2829e+06	947809	1.13296e+06	1.00592e+06	0.442515	0.00192256	0.2	down	A0A2N3XVB7	DNA polymerase-3 subunit epsilon/exodeoxyribonuclease X	A8926_2185	NA	NA	NA	EXOIII	Information storage and processing	Replication, recombination and repair	K10857;K02342	01100::Metabolic pathways||00230::Purine metabolism||00240::Pyrimidine metabolism||03430::Mismatch repair||03440::Homologous recombination||03030::DNA replication	Cytoplasm
A0A2N3XVB8	1.4772e+07	1.43524e+07	2.84879e+07	3.09746e+07	3.12237e+07	2.07583	0.000335116	0.2	up	A0A2N3XVB8	Putative 4-hydroxy-4-methyl-2-oxoglutarate aldolase	A8926_2253	NA	NA	NA	Aldolase/RraA	Metabolism	Coenzyme transport and metabolism	K10218	01120::Microbial metabolism in diverse environments||00362::Benzoate degradation||00660::C5-Branched dibasic acid metabolism	Cytoplasm
A0A2N3XVC1	1.05109e+06	1.00178e+06	531616	538649	481656	0.503985	0.000527595	0.2	down	A0A2N3XVC1	DNA-binding MarR family transcriptional regulator	A8926_2247	NA	GO:0003700::transcription factor activity, sequence-specific DNA binding;GO:0003677::DNA binding	GO:0006355::regulation of transcription, DNA-templated	helix_turn_helix multiple antibiotic resistance protein	Information storage and processing	Transcription	K15973	NA	Cytoskeleton
A0A2N3XVD5	1.46773e+07	1.5123e+07	7.82159e+06	7.2759e+06	7.83204e+06	0.512959	0.0001901	0.2	down	A0A2N3XVD5	Uncharacterized protein	A8926_2258	NA	NA	NA	NA	NA	NA	-	NA	Cytoplasm
A0A2N3XVE8	2.14952e+06	2.10952e+06	611205	651600	707161	0.308358	0.000811321	0.2	down	A0A2N3XVE8	Molybdopterin synthase subunit MoaD	A8926_2286	NA	NA	NA	TIGRFAM MoaD family protein	Metabolism	Coenzyme transport and metabolism	K03636	04122::Sulfur relay system	Cytoplasm
A0A2N3XVG6	3.12485e+06	3.10167e+06	4.90234e+06	5.21786e+06	5.04383e+06	1.6236	0.000936598	0.2	up	A0A2N3XVG6	Dioxygenase	A8926_2301	NA	GO:0016702::oxidoreductase activity, acting on single donors with incorporation of molecular oxygen, incorporation of two atoms of oxygen	GO:0055114::oxidation-reduction process	Retinal pigment epithelial membrane protein	Metabolism	Secondary metabolites biosynthesis, transport and catabolism	K11159	NA	Cytoplasm
A0A2N3XVJ2	2089.76	3700.63	243098	283997	163606	79.5227	0.0106387	0.2	up	A0A2N3XVJ2	Putative N-acetyltransferase YhbS	A8926_2262	NA	GO:0008080::N-acetyltransferase activity	NA	Acetyltransferase (GNAT) family	Poorly characterized	Function unknown	K03824	NA	Cytoplasm
A0A2N3XVK0	4.88613e+06	4.86442e+06	1.00664e+07	9.97838e+06	1.00563e+07	2.05808	3.22482e-07	0.2	up	A0A2N3XVK0	2-keto-4-pentenoate hydratase/2-oxohepta-3-ene-1,7-dioic acid hydratase in catechol pathway	A8926_2319	NA	GO:0008704::5-carboxymethyl-2-hydroxymuconate delta-isomerase activity	GO:0008152::metabolic process	2-keto-4-pentenoate hydratase 2-oxohepta-3-ene-1,7-dioic acid hydratase	Metabolism	Secondary metabolites biosynthesis, transport and catabolism	K18336	01120::Microbial metabolism in diverse environments||00051::Fructose and mannose metabolism	Cytoplasm
A0A2N3XVK1	4.74409e+06	4.66213e+06	7.87193e+06	8.58556e+06	8.3124e+06	1.75557	0.000823487	0.2	up	A0A2N3XVK1	Polyamine aminopropyltransferase	speE	NA	GO:0004766::spermidine synthase activity	GO:0008295::spermidine biosynthetic process	Catalyzes the irreversible transfer of a propylamine group from the amino donor S-adenosylmethioninamine (decarboxy- AdoMet) to putrescine (1,4-diaminobutane) to yield spermidine	Metabolism	Amino acid transport and metabolism	K00797	01100::Metabolic pathways||00410::beta-Alanine metabolism||00330::Arginine and proline metabolism||00270::Cysteine and methionine metabolism||00480::Glutathione metabolism	Cytoplasm
A0A2N3XVK7	400896	450900	591534	829858	835756	1.76658	0.0256544	0.2	up	A0A2N3XVK7	Chymotrypsin	A8926_2313	NA	GO:0004252::serine-type endopeptidase activity	GO:0006508::proteolysis	Secreted trypsin-like serine protease	Cellular processes and signaling	Posttranslational modification, protein turnover, chaperones	K01312	NA	Extracellular
A0A2N3XVL3	1.46773e+06	1.81091e+06	790164	642757	658037	0.425167	0.0270562	0.2	down	A0A2N3XVL3	Hippurate hydrolase	A8926_2327	NA	GO:0016787::hydrolase activity	GO:0008152::metabolic process	Peptidase dimerisation domain	Poorly characterized	Function unknown	K01451	00360::Phenylalanine metabolism	Cytoplasm
A0A2N3XVL4	2.08323e+06	1.73385e+06	1.35896e+07	1.47597e+07	1.44109e+07	7.46823	0.0199426	0.2	up	A0A2N3XVL4	MHS family alpha-ketoglutarate permease-like MFS transporter	A8926_2283	GO:0016021::integral component of membrane	GO:0022857::transmembrane transporter activity	GO:0055085::transmembrane transport	Major facilitator superfamily	Metabolism	Amino acid transport and metabolism	K03761	NA	Plasma membrane
A0A2N3XVM6	6.47696e+06	6.9354e+06	3.46284e+06	3.31573e+06	3.56097e+06	0.513931	0.00618394	0.2	down	A0A2N3XVM6	Oligoribonuclease	orn	GO:0005737::cytoplasm	GO:0003676::nucleic acid binding;GO:0016896::exoribonuclease activity, producing 5'-phosphomonoesters	GO:0090503::RNA phosphodiester bond hydrolysis, exonucleolytic	3'-to-5' exoribonuclease specific for small oligoribonucleotides	Information storage and processing	RNA processing and modification	K13288	NA	Cytoskeleton
A0A2N3XVM9	3.16273e+06	3.14983e+06	1.92268e+06	1.87095e+06	2.13031e+06	0.625625	0.00686248	0.2	down	A0A2N3XVM9	TetR family transcriptional regulator	A8926_2338	NA	GO:0003677::DNA binding	GO:0006355::regulation of transcription, DNA-templated	Bacterial transcriptional repressor C-terminal	Information storage and processing	Transcription	-	NA	Cytoplasm
A0A2N3XVN0	2089.76	3700.63	578501	715658	619555	220.332	0.02634	0.2	up	A0A2N3XVN0	Peptidoglycan transpeptidase (ErfK-YbiS-YhnG family)	A8926_2369	NA	NA	NA	L,D-transpeptidase catalytic domain	Poorly characterized	Function unknown	-	NA	Extracellular
A0A2N3XVN2	472946	427762	268521	316331	315342	0.666286	0.0141219	0.2	down	A0A2N3XVN2	CO/xanthine dehydrogenase FAD-binding subunit	A8926_2345	NA	GO:0050660::flavin adenine dinucleotide binding;GO:0016614::oxidoreductase activity, acting on CH-OH group of donors;GO:0004854::xanthine dehydrogenase activity	GO:0055114::oxidation-reduction process	CO dehydrogenase flavoprotein C-terminal domain	Metabolism	Energy production and conversion	K03519;K13481;K20445;K13482	01100::Metabolic pathways||01120::Microbial metabolism in diverse environments||01200::Carbon metabolism||00230::Purine metabolism||00680::Methane metabolism||00720::Carbon fixation pathways in prokaryotes||00760::Nicotinate and nicotinamide metabolism||00633::Nitrotoluene degradation	Cytoplasm
A0A2N3XVN7	2089.76	3700.63	579594	544489	655371	204.875	0.0283259	0.2	up	A0A2N3XVN7	Ribokinase	rbsK	NA	GO:0004747::ribokinase activity	GO:0046835::carbohydrate phosphorylation;GO:0006014::D-ribose metabolic process	Catalyzes the phosphorylation of ribose at O-5 in a reaction requiring ATP and magnesium. The resulting D-ribose-5- phosphate can then be used either for sythesis of nucleotides, histidine, and tryptophan, or as a component of the pentose phosphate pathway	Metabolism	Carbohydrate transport and metabolism	K00852	00030::Pentose phosphate pathway	Cytoplasm
A0A2N3XVP0	1.42986e+07	1.5123e+07	5.29493e+06	5.58166e+06	5.41977e+06	0.369261	0.00312529	0.2	down	A0A2N3XVP0	Uncharacterized protein	A8926_2380	NA	NA	NA	NA	NA	NA	-	NA	Extracellular
A0A2N3XVP4	6.8652e+06	6.43451e+06	1.1375e+07	1.16414e+07	1.23224e+07	1.77141	0.00428893	0.2	up	A0A2N3XVP4	Dihydroxy-acid dehydratase	ilvD	NA	GO:0046872::metal ion binding;GO:0004160::dihydroxy-acid dehydratase activity;GO:0051539::4 iron, 4 sulfur cluster binding	GO:0009097::isoleucine biosynthetic process;GO:0009099::valine biosynthetic process	Belongs to the IlvD Edd family	Metabolism	Amino acid transport and metabolism	K01687	01100::Metabolic pathways||01110::Biosynthesis of secondary metabolites||01130::Biosynthesis of antibiotics||01230::Biosynthesis of amino acids||01210::2-Oxocarboxylic acid metabolism||00770::Pantothenate and CoA biosynthesis||00290::Valine, leucine and isoleucine biosynthesis	Cytoplasm
A0A2N3XVR7	382519	354054	219088	252454	227062	0.632302	0.00509457	0.2	down	A0A2N3XVR7	ABC-type transport system involved in multi-copper enzyme maturation permease subunit	A8926_2421	NA	NA	NA	NA	NA	NA	-	NA	Plasma membrane
A0A2N3XVS8	2.57563e+06	2.39849e+06	1.47976e+06	1.40321e+06	1.50375e+06	0.587938	0.0106671	0.2	down	A0A2N3XVS8	Uncharacterized protein (TIGR03083 family)	A8926_2393	NA	NA	NA	Mycothiol maleylpyruvate isomerase N-terminal domain	Poorly characterized	Function unknown	-	NA	Cytoplasm
A0A2N3XVT2	634126	618673	173033	205438	167015	0.290276	0.00196844	0.2	down	A0A2N3XVT2	Ribonucleoside-diphosphate reductase	A8926_2362	NA	GO:0005524::ATP binding;GO:0004748::ribonucleoside-diphosphate reductase activity, thioredoxin disulfide as acceptor	GO:0006260::DNA replication;GO:0055114::oxidation-reduction process	Provides the precursors necessary for DNA synthesis. Catalyzes the biosynthesis of deoxyribonucleotides from the corresponding ribonucleotides	Metabolism	Nucleotide transport and metabolism	K00525	01100::Metabolic pathways||00230::Purine metabolism||00240::Pyrimidine metabolism	Mitochondria
A0A2N3XVU3	3.46574e+06	3.54476e+06	5.68752e+06	5.46732e+06	5.38844e+06	1.57319	0.000180017	0.2	up	A0A2N3XVU3	Hydroxymethylpyrimidine kinase /phosphomethylpyrimidine kinase	A8926_2375	NA	GO:0008902::hydroxymethylpyrimidine kinase activity;GO:0005524::ATP binding;GO:0008972::phosphomethylpyrimidine kinase activity	GO:0009228::thiamine biosynthetic process;GO:0016310::phosphorylation	Phosphomethylpyrimidine kinase	Metabolism	Coenzyme transport and metabolism	K00941	01100::Metabolic pathways||00730::Thiamine metabolism	Cytoplasm
A0A2N3XVV0	4.10965e+07	4.05528e+07	6.07004e+07	6.26767e+07	6.17165e+07	1.51129	4.63709e-05	0.2	up	A0A2N3XVV0	DSBA-like thioredoxin domain-containing protein	A8926_2468	NA	GO:0015035::protein disulfide oxidoreductase activity	GO:0055114::oxidation-reduction process	DSBA-like thioredoxin domain	Metabolism	Secondary metabolites biosynthesis, transport and catabolism	-	NA	Cytoplasm
A0A2N3XVV8	144977	130047	4358.1	4807.6	3755.57	0.0313216	3.99134e-05	0.2	down	A0A2N3XVV8	Uncharacterized protein	A8926_2456	NA	NA	NA	NA	NA	NA	-	NA	Cytoplasm
A0A2N3XVW2	1.7234e+07	1.69532e+07	2.59713e+07	2.58814e+07	2.71511e+07	1.54061	0.000210665	0.2	up	A0A2N3XVW2	Ribose 5-phosphate isomerase B	A8926_2478	NA	GO:0004751::ribose-5-phosphate isomerase activity	GO:0005975::carbohydrate metabolic process	Ribose 5-phosphate isomerase	Metabolism	Carbohydrate transport and metabolism	K01808	01100::Metabolic pathways||01110::Biosynthesis of secondary metabolites||01120::Microbial metabolism in diverse environments||01130::Biosynthesis of antibiotics||01200::Carbon metabolism||01230::Biosynthesis of amino acids||00030::Pentose phosphate pathway||00051::Fructose and mannose metabolism||00710::Carbon fixation in photosynthetic organisms	Mitochondria
A0A2N3XVW5	2089.76	3700.63	50941.4	45555.8	9561.93	12.211	0.0356759	0.2	up	A0A2N3XVW5	Aminopeptidase N	A8926_2467	NA	GO:0008237::metallopeptidase activity;GO:0008270::zinc ion binding;GO:0004177::aminopeptidase activity	GO:0006508::proteolysis	aminopeptidase N	Metabolism	Amino acid transport and metabolism	K01256	01100::Metabolic pathways||00480::Glutathione metabolism	Cytoplasm
A0A2N3XVW7	449264	395627	4358.1	4807.6	3755.57	0.0101956	3.09106e-05	0.2	down	A0A2N3XVW7	Response regulator receiver domain-containing protein	A8926_2466	GO:0016020::membrane	NA	NA	Response regulator receiver domain	Information storage and processing	Transcription	-	NA	Cytoplasm
A0A2N3XVW8	2089.76	3700.63	87069.4	75761.9	70900.4	26.9103	0.045567	0.2	up	A0A2N3XVW8	Molecular chaperone GrpE (Heat shock protein)	A8926_2396	NA	NA	NA	Participates actively in the response to hyperosmotic and heat shock by preventing the aggregation of stress-denatured proteins, in association with DnaK and GrpE. It is the nucleotide exchange factor for DnaK and may function as a thermosensor. Unfolded proteins bind initially to DnaJ	Cellular processes and signaling	Posttranslational modification, protein turnover, chaperones	K03687	NA	Nucleus
A0A2N3XVX0	3.99602e+06	3.34248e+06	9.96574e+06	9.99917e+06	1.08604e+07	2.80033	0.0372512	0.2	up	A0A2N3XVX0	2'-5' RNA ligase	A8926_2483	NA	NA	NA	2'-5' RNA ligase superfamily	Information storage and processing	Translation, ribosomal structure and biogenesis	-	NA	Mitochondria
A0A2N3XVX2	132526	153033	21189.8	4807.6	3755.57	0.0694614	0.0295957	0.2	down	A0A2N3XVX2	EmrB/QacA subfamily drug resistance transporter	A8926_2484	GO:0016021::integral component of membrane;GO:0005886::plasma membrane	NA	GO:0055085::transmembrane transport	major facilitator superfamily	Metabolism	Amino acid transport and metabolism	K03446	NA	Plasma membrane
A0A2N3XVX8	2.41466e+06	2.52372e+06	6.57336e+06	6.7458e+06	6.5998e+06	2.689	0.00590022	0.2	up	A0A2N3XVX8	Acyl-CoA thioester hydrolase	A8926_2448	NA	NA	NA	PFAM thioesterase superfamily	Poorly characterized	Function unknown	K07107	NA	Cytoskeleton
A0A2N3XVY6	4.31797e+06	4.11308e+06	1.36903e+06	1.55912e+06	1.23224e+06	0.328974	0.00163347	0.2	down	A0A2N3XVY6	Uncharacterized protein DUF5130	A8926_2465	NA	NA	NA	Domain of unknown function (DUF5130)	Poorly characterized	Function unknown	-	NA	Cytoskeleton
A0A2N3XVZ3	1.39198e+07	1.40635e+07	2.13408e+07	2.26592e+07	2.23474e+07	1.58065	0.000791461	0.2	up	A0A2N3XVZ3	Uncharacterized N-acetyltransferase A8926_2482	A8926_2482	NA	NA	NA	acetyltransferase involved in intracellular survival	Poorly characterized	Function unknown	-	NA	Cytoplasm
A0A2N3XW03	4.56418e+06	4.58507e+06	1.1375e+07	1.18493e+07	1.13826e+07	2.52166	0.000147275	0.2	up	A0A2N3XW03	Uncharacterized protein (TIGR04141 family)	A8926_2485	NA	NA	NA	NA	NA	NA	-	NA	Mitochondria
A0A2N3XW07	1.231e+06	1.30039e+06	1.77169e+06	2.28671e+06	2.06766e+06	1.61336	0.015546	0.2	up	A0A2N3XW07	ATP-dependent Clp protease ATP-binding subunit ClpX	clpX	NA	GO:0008233::peptidase activity;GO:0046983::protein dimerization activity;GO:0005524::ATP binding;GO:0051082::unfolded protein binding;GO:0008270::zinc ion binding	GO:0006457::protein folding;GO:0006508::proteolysis	ATP-dependent specificity component of the Clp protease. It directs the protease to specific substrates. Can perform chaperone functions in the absence of ClpP	Cellular processes and signaling	Posttranslational modification, protein turnover, chaperones	K03544	04112::Cell cycle - Caulobacter	Cytoplasm
A0A2N3XW15	5.33118e+06	4.64287e+06	9.40202e+06	9.9472e+06	1.03487e+07	1.98501	0.0360647	0.2	up	A0A2N3XW15	Trigger factor	tig	GO:0005737::cytoplasm	GO:0003755::peptidyl-prolyl cis-trans isomerase activity	GO:0006457::protein folding;GO:0007049::cell cycle;GO:0000413::protein peptidyl-prolyl isomerization;GO:0051301::cell division;GO:0015031::protein transport	Involved in protein export. Acts as a chaperone by maintaining the newly synthesized protein in an open conformation. Functions as a peptidyl-prolyl cis-trans isomerase	Cellular processes and signaling	Cell cycle control, cell division, chromosome partitioning	K03545	NA	Nucleus
A0A2N3XW17	2.66086e+06	2.56225e+06	4.31849e+06	4.16805e+06	4.12487e+06	1.6097	0.00204432	0.2	up	A0A2N3XW17	Ribonuclease E	A8926_2517	NA	GO:0003676::nucleic acid binding;GO:0016787::hydrolase activity	GO:0016070::RNA metabolic process	ribonuclease, Rne Rng family	Information storage and processing	Translation, ribosomal structure and biogenesis	K08300	03018::RNA degradation	Cytoplasm
A0A2N3XW27	513369	511106	359010	301817	337547	0.649682	0.0133023	0.2	down	A0A2N3XW27	MHS family alpha-ketoglutarate permease-like MFS transporter	A8926_2529	GO:0016021::integral component of membrane	GO:0022857::transmembrane transporter activity	GO:0055085::transmembrane transport	Major facilitator superfamily	Metabolism	Amino acid transport and metabolism	K03761	NA	Plasma membrane
A0A2N3XW42	240954	256663	437268	378511	470246	1.72291	0.00623168	0.2	up	A0A2N3XW42	Probable nicotinate-nucleotide adenylyltransferase	nadD	NA	GO:0004515::nicotinate-nucleotide adenylyltransferase activity;GO:0005524::ATP binding	GO:0009435::NAD biosynthetic process	Catalyzes the reversible adenylation of nicotinate mononucleotide (NaMN) to nicotinic acid adenine dinucleotide (NaAD)	Metabolism	Coenzyme transport and metabolism	K00969	01100::Metabolic pathways||00760::Nicotinate and nicotinamide metabolism	Cytoplasm
A0A2N3XW43	8.28559e+06	8.68852e+06	1.77169e+07	1.70464e+07	1.71261e+07	2.03798	0.00487803	0.2	up	A0A2N3XW43	Glyoxalase/bleomycin resistance protein/dioxygenase superfamily protein	A8926_2550	NA	GO:0051213::dioxygenase activity	GO:0055114::oxidation-reduction process	Glyoxalase bleomycin resistance protein dioxygenase	Metabolism	Amino acid transport and metabolism	K01759	00620::Pyruvate metabolism	Mitochondria
A0A2N3XW46	3.19113e+06	3.24615e+06	1.61062e+06	1.767e+06	1.75438e+06	0.531487	0.00115645	0.2	down	A0A2N3XW46	Gamma-glutamyl phosphate reductase	proA	GO:0005737::cytoplasm	GO:0050661::NADP binding;GO:0004350::glutamate-5-semialdehyde dehydrogenase activity	GO:0055129::L-proline biosynthetic process;GO:0055114::oxidation-reduction process	Catalyzes the NADPH-dependent reduction of L-glutamate 5-phosphate into L-glutamate 5-semialdehyde and phosphate. The product spontaneously undergoes cyclization to form 1-pyrroline-5- carboxylate	Metabolism	Amino acid transport and metabolism	K00147	01100::Metabolic pathways||01110::Biosynthesis of secondary metabolites||01130::Biosynthesis of antibiotics||01230::Biosynthesis of amino acids||00330::Arginine and proline metabolism||00332::Carbapenem biosynthesis	Cytoplasm
A0A2N3XW48	66889.8	75353.2	184027	129799	154702	2.1959	0.0074868	0.2	up	A0A2N3XW48	ATP-dependent Clp protease proteolytic subunit	clpP	GO:0005737::cytoplasm	GO:0004252::serine-type endopeptidase activity	GO:0006508::proteolysis	Cleaves peptides in various proteins in a process that requires ATP hydrolysis. Has a chymotrypsin-like activity. Plays a major role in the degradation of misfolded proteins	Cellular processes and signaling	Posttranslational modification, protein turnover, chaperones	K01358	04112::Cell cycle - Caulobacter	Mitochondria
A0A2N3XW70	3.92027e+06	4.12271e+06	2.50653e+06	2.60893e+06	2.50625e+06	0.631749	0.00966715	0.2	down	A0A2N3XW70	assimilatory sulfite reductase (ferredoxin)	A8926_2584	NA	GO:0020037::heme binding;GO:0046872::metal ion binding;GO:0050311::sulfite reductase (ferredoxin) activity;GO:0051539::4 iron, 4 sulfur cluster binding;GO:0048307::ferredoxin-nitrite reductase activity	GO:0055114::oxidation-reduction process	Belongs to the nitrite and sulfite reductase 4Fe-4S domain family	Metabolism	Energy production and conversion	K00392	01100::Metabolic pathways||01120::Microbial metabolism in diverse environments||00920::Sulfur metabolism	Mitochondria
A0A2N3XW71	28931.8	35578.1	13574.3	4807.6	5010.22	0.241742	0.0366626	0.2	down	A0A2N3XW71	sulfate adenylyltransferase	A8926_2580	NA	GO:0005525::GTP binding;GO:0004781::sulfate adenylyltransferase (ATP) activity;GO:0005524::ATP binding;GO:0003924::GTPase activity	GO:0070814::hydrogen sulfide biosynthetic process	Belongs to the TRAFAC class translation factor GTPase superfamily. Classic translation factor GTPase family. CysN NodQ subfamily	Metabolism	Inorganic ion transport and metabolism	K00956	01100::Metabolic pathways||01120::Microbial metabolism in diverse environments||01130::Biosynthesis of antibiotics||00230::Purine metabolism||00920::Sulfur metabolism||00450::Selenocompound metabolism||00261::Monobactam biosynthesis	Mitochondria
A0A2N3XW92	2.14952e+06	2.06136e+06	1.30863e+06	1.26809e+06	1.10693e+06	0.583196	0.00419224	0.2	down	A0A2N3XW92	Sensory transduction regulator	A8926_2602	NA	NA	NA	NA	NA	NA	-	NA	Cytoplasm
A0A2N3XW96	1.13631e+07	1.1559e+07	1.94282e+07	1.9541e+07	1.99456e+07	1.71348	8.91383e-05	0.2	up	A0A2N3XW96	Methylglutaconyl-CoA hydratase	A8926_2575	NA	GO:0004300::enoyl-CoA hydratase activity	GO:0008152::metabolic process	enoyl-CoA hydratase	Metabolism	Lipid transport and metabolism	K13766	01100::Metabolic pathways||00280::Valine, leucine and isoleucine degradation	Cytoplasm
A0A2N3XW99	204550	137644	344682	545205	563009	2.83055	0.0455329	0.2	up	A0A2N3XW99	ATP-dependent DNA helicase RecQ	A8926_2535	NA	GO:0008026::ATP-dependent helicase activity;GO:0003676::nucleic acid binding;GO:0005524::ATP binding	GO:0006310::DNA recombination	Type III restriction enzyme, res subunit	Information storage and processing	Replication, recombination and repair	K03654	03018::RNA degradation	Nucleus
A0A2N3XWA1	1.3541e+06	1.127e+06	502488	455086	430922	0.373085	0.0252855	0.2	down	A0A2N3XWA1	Deoxyguanosinetriphosphate triphosphohydrolase-like protein	A8926_2610	NA	GO:0008832::dGTPase activity;GO:0000287::magnesium ion binding	GO:0046039::GTP metabolic process	Belongs to the dGTPase family. Type 2 subfamily	Metabolism	Nucleotide transport and metabolism	K01129	00230::Purine metabolism	Cytoplasm
A0A2N3XWA6	453474	520819	849653	862231	728116	1.66959	0.0228632	0.2	up	A0A2N3XWA6	Trans-aconitate 2-methyltransferase	A8926_2619	NA	GO:0030798::trans-aconitate 2-methyltransferase activity	GO:0032259::methylation	Catalyzes the S-adenosylmethionine monomethyl esterification of trans-aconitate	Poorly characterized	Function unknown	K00598	NA	Mitochondria
A0A2N3XWA8	445254	484598	780000	622487	818284	1.5922	0.0197096	0.2	up	A0A2N3XWA8	Isoprenyl transferase	A8926_2601	NA	GO:0004659::prenyltransferase activity;GO:0000287::magnesium ion binding	NA	Catalyzes the condensation of isopentenyl diphosphate (IPP) with allylic pyrophosphates generating different type of terpenoids	Metabolism	Lipid transport and metabolism	K00806	01110::Biosynthesis of secondary metabolites||00900::Terpenoid backbone biosynthesis	Mitochondria
A0A2N3XWB9	2.3389e+06	2.04209e+06	9.03963e+06	8.88699e+06	9.11649e+06	4.11522	0.0285938	0.2	up	A0A2N3XWB9	isocitrate lyase	A8926_2556	NA	GO:0004451::isocitrate lyase activity	GO:0019752::carboxylic acid metabolic process	Isocitrate lyase	Metabolism	Energy production and conversion	K01637	01100::Metabolic pathways||01110::Biosynthesis of secondary metabolites||01120::Microbial metabolism in diverse environments||01200::Carbon metabolism||00630::Glyoxylate and dicarboxylate metabolism	Peroxisome
A0A2N3XWC1	720504	691292	146551	278522	219336	0.304297	0.0215848	0.2	down	A0A2N3XWC1	Uncharacterized protein	A8926_2633	NA	NA	NA	NA	NA	NA	-	NA	Nucleus
A0A2N3XWC4	382609	367991	4358.1	4807.6	3755.57	0.0114764	0.000106491	0.2	down	A0A2N3XWC4	ADP-ribosylglycohydrolase	A8926_2576	NA	NA	NA	ADP-ribosylglycohydrolase	Cellular processes and signaling	Posttranslational modification, protein turnover, chaperones	K05521	NA	Cytoplasm
A0A2N3XWD0	702852	625945	265062	219287	184510	0.335572	0.00321127	0.2	down	A0A2N3XWD0	DUF5753 domain-containing protein	A8926_2634	NA	NA	NA	NA	NA	NA	-	NA	Nucleus
A0A2N3XWE3	128880	125864	601476	615925	624708	4.82081	1.33624e-05	0.2	up	A0A2N3XWE3	ADP-ribosylglycohydrolase	A8926_2577	NA	NA	NA	ADP-ribosylglycohydrolase	Cellular processes and signaling	Posttranslational modification, protein turnover, chaperones	K05521	NA	Mitochondria
A0A2N3XWE4	3.62672e+06	3.54476e+06	5.20433e+06	6.49634e+06	6.07766e+06	1.65269	0.0148222	0.2	up	A0A2N3XWE4	Interferon-induced transmembrane protein	A8926_2596	GO:0016021::integral component of membrane	NA	GO:0009607::response to biotic stimulus	Interferon-induced transmembrane protein	Cellular processes and signaling	Cell cycle control, cell division, chromosome partitioning	-	NA	Plasma membrane
A0A2N3XWF5	1.15525e+07	1.127e+07	1.73142e+07	1.75661e+07	1.75438e+07	1.53136	0.00793207	0.2	up	A0A2N3XWF5	Putative F420-dependent oxidoreductase	A8926_2675	NA	GO:0016705::oxidoreductase activity, acting on paired donors, with incorporation or reduction of molecular oxygen	GO:0055114::oxidation-reduction process	Luciferase-like monooxygenase	Metabolism	Energy production and conversion	K00320;K09018	01100::Metabolic pathways||01120::Microbial metabolism in diverse environments||01200::Carbon metabolism||00680::Methane metabolism||00240::Pyrimidine metabolism	Cytoplasm
A0A2N3XWF8	1.58136e+07	1.44488e+07	7.23774e+06	7.61891e+06	7.02795e+06	0.482108	0.0120864	0.2	down	A0A2N3XWF8	Carbon starvation protein	A8926_2674	GO:0016021::integral component of membrane	NA	GO:0009267::cellular response to starvation	Carbon starvation protein	Cellular processes and signaling	Signal transduction mechanisms	K06200	NA	Plasma membrane
A0A2N3XWF9	3.53203e+06	4.02639e+06	1.75155e+06	1.81898e+06	1.92146e+06	0.484404	0.030723	0.2	down	A0A2N3XWF9	XamI restriction endonuclease	A8926_2652	NA	GO:0004519::endonuclease activity	GO:0090304::nucleic acid metabolic process	XamI restriction endonuclease	Information storage and processing	Replication, recombination and repair	-	NA	Cytoplasm
A0A2N3XWG2	4.5263e+06	4.36353e+06	2.35554e+07	2.52578e+07	2.34961e+07	5.42263	1.31275e-05	0.2	up	A0A2N3XWG2	3-oxoacyl-[acyl-carrier-protein] synthase 2	A8926_2683	NA	GO:0004315::3-oxoacyl-[acyl-carrier-protein] synthase activity;GO:0033817::beta-ketoacyl-acyl-carrier-protein synthase II activity	GO:0006633::fatty acid biosynthetic process	Catalyzes the condensation reaction of fatty acid synthesis by the addition to an acyl acceptor of two carbons from malonyl-ACP	Metabolism	Lipid transport and metabolism	K09458	01100::Metabolic pathways||01212::Fatty acid metabolism||00061::Fatty acid biosynthesis||00780::Biotin metabolism	Cytoplasm
A0A2N3XWG3	576239	551430	854928	733603	966252	1.51036	0.0294885	0.2	up	A0A2N3XWG3	Interferon-induced transmembrane protein	A8926_2597	NA	NA	NA	Interferon-induced transmembrane protein	Cellular processes and signaling	Cell cycle control, cell division, chromosome partitioning	-	NA	Plasma membrane
A0A2N3XWH2	6.66635e+07	7.22438e+07	1.14757e+07	1.18493e+07	9.99368e+06	0.159909	0.000106784	0.2	down	A0A2N3XWH2	Acyl carrier protein	acpP	GO:0005737::cytoplasm	GO:0000036::ACP phosphopantetheine attachment site binding involved in fatty acid biosynthetic process	GO:0006633::fatty acid biosynthetic process	Carrier of the growing fatty acid chain in fatty acid biosynthesis	Metabolism	Lipid transport and metabolism	K02078	NA	Cytoplasm
A0A2N3XWH8	2089.76	3700.63	323105	156662	269806	86.3009	0.00499828	0.2	up	A0A2N3XWH8	Geranylgeranyl diphosphate synthase type I	A8926_2705	NA	NA	NA	Belongs to the FPP GGPP synthase family	Metabolism	Coenzyme transport and metabolism	K13787	01100::Metabolic pathways||01110::Biosynthesis of secondary metabolites||01130::Biosynthesis of antibiotics||00900::Terpenoid backbone biosynthesis	Cytoplasm
A0A2N3XWI1	2.23474e+07	2.13842e+07	1.12744e+07	1.14336e+07	1.15914e+07	0.522877	0.0101008	0.2	down	A0A2N3XWI1	Peroxiredoxin (Alkyl hydroperoxide reductase subunit C)	A8926_2695	NA	GO:0051920::peroxiredoxin activity;GO:0004601::peroxidase activity	GO:0098869::cellular oxidant detoxification;GO:0055114::oxidation-reduction process	PFAM AhpC TSA family	Cellular processes and signaling	Posttranslational modification, protein turnover, chaperones	K03386	NA	Cytoplasm
A0A2N3XWI5	5.46375e+06	5.60612e+06	8.75777e+06	8.97015e+06	9.14782e+06	1.61855	0.000281308	0.2	up	A0A2N3XWI5	N-acetylmuramoyl-L-alanine amidase	A8926_2690	NA	GO:0008745::N-acetylmuramoyl-L-alanine amidase activity	GO:0009253::peptidoglycan catabolic process	N-acetylmuramoyl-L-alanine amidase	Cellular processes and signaling	Defense mechanisms	-	NA	Cytoplasm
A0A2N3XWJ7	128253	156088	244259	213484	269153	1.70428	0.0488738	0.2	up	A0A2N3XWJ7	ClpA/ClpB-like protein	A8926_2731	NA	GO:0008233::peptidase activity	GO:0006508::proteolysis	PFAM Clp amino terminal domain	Cellular processes and signaling	Posttranslational modification, protein turnover, chaperones	K03696	NA	Cytoplasm
A0A2N3XWK1	436857	380517	308311	231123	266144	0.657046	0.0307322	0.2	down	A0A2N3XWK1	Transcription elongation GreA/GreB family factor	A8926_2732	NA	NA	GO:0044238::primary metabolic process;GO:0034645::cellular macromolecule biosynthetic process;GO:0044271::cellular nitrogen compound biosynthetic process;GO:0010467::gene expression	Transcription elongation factor, GreA/GreB, C-term	Information storage and processing	Transcription	-	NA	Cytoplasm
A0A2N3XWM5	2.25368e+06	2.3118e+06	1.27843e+06	1.32006e+06	1.27401e+06	0.565475	0.000260781	0.2	down	A0A2N3XWM5	Dinuclear metal center YbgI/SA1388 family protein	A8926_2765	NA	NA	NA	PFAM NIF3 (NGG1p interacting factor 3)	Poorly characterized	Function unknown	K00817	01100::Metabolic pathways||01110::Biosynthesis of secondary metabolites||01130::Biosynthesis of antibiotics||01230::Biosynthesis of amino acids||00360::Phenylalanine metabolism||00350::Tyrosine metabolism||00340::Histidine metabolism||00400::Phenylalanine, tyrosine and tryptophan biosynthesis||00401::Novobiocin biosynthesis	Cytoplasm
A0A2N3XWN2	1.04162e+07	9.92148e+06	2.95952e+06	2.43223e+06	2.3705e+06	0.254446	0.00110093	0.2	down	A0A2N3XWN2	C4-type zinc ribbon domain-containing protein	A8926_2766	NA	NA	NA	Zn-ribbon protein	Poorly characterized	Function unknown	K07164	NA	Nucleus
A0A2N3XWN8	362616	397830	684914	747832	647328	1.82356	0.00506021	0.2	up	A0A2N3XWN8	Saccharopine dehydrogenase (NAD+, L-lysine forming)	A8926_2751	NA	GO:0004754::saccharopine dehydrogenase (NAD+, L-lysine-forming) activity	GO:0055114::oxidation-reduction process	Saccharopine dehydrogenase	Poorly characterized	Function unknown	K00290	01100::Metabolic pathways||01110::Biosynthesis of secondary metabolites||01130::Biosynthesis of antibiotics||01230::Biosynthesis of amino acids||00310::Lysine degradation||00300::Lysine biosynthesis	Cytoplasm
A0A2N3XWP0	185979	182011	408553	448476	319447	2.13136	0.0169884	0.2	up	A0A2N3XWP0	TrbL/VirB6 plasmid conjugal transfer protein	A8926_2773	GO:0016020::membrane	NA	NA	Belongs to the cation diffusion facilitator (CDF) transporter (TC 2.A.4) family	Metabolism	Inorganic ion transport and metabolism	-	NA	Plasma membrane
A0A2N3XWQ2	1.32569e+06	1.23296e+06	379095	527187	324547	0.320697	0.0112412	0.2	down	A0A2N3XWQ2	Mce-associated membrane protein	A8926_2774	GO:0016020::membrane	NA	NA	NA	NA	NA	-	NA	Mitochondria
A0A2N3XWQ5	2.35784e+06	2.7549e+06	262170	376688	310371	0.123773	0.000530193	0.2	down	A0A2N3XWQ5	3-methyl-2-oxobutanoate hydroxymethyltransferase	panB	GO:0005737::cytoplasm	GO:0003864::3-methyl-2-oxobutanoate hydroxymethyltransferase activity;GO:0046872::metal ion binding;GO:0008168::methyltransferase activity	GO:0015940::pantothenate biosynthetic process;GO:0032259::methylation	Catalyzes the reversible reaction in which hydroxymethyl group from 5,10-methylenetetrahydrofolate is transferred onto alpha-ketoisovalerate to form ketopantoate	Metabolism	Coenzyme transport and metabolism	K00606	01100::Metabolic pathways||01110::Biosynthesis of secondary metabolites||00770::Pantothenate and CoA biosynthesis	Mitochondria
A0A2N3XWR8	1.05109e+08	1.1848e+08	2.89912e+08	3.07667e+08	3.14326e+08	2.719	0.0180357	0.2	up	A0A2N3XWR8	Glutamine synthetase	A8926_2800	GO:0005737::cytoplasm	GO:0004356::glutamate-ammonia ligase activity;GO:0005524::ATP binding	GO:0009399::nitrogen fixation;GO:0006542::glutamine biosynthetic process	TIGRFAM glutamine synthetase, type I	Metabolism	Amino acid transport and metabolism	K01915	01100::Metabolic pathways||01120::Microbial metabolism in diverse environments||01230::Biosynthesis of amino acids||02020::Two-component system||00630::Glyoxylate and dicarboxylate metabolism||00250::Alanine, aspartate and glutamate metabolism||00220::Arginine biosynthesis||00910::Nitrogen metabolism	Cytoplasm
A0A2N3XWT0	1.14578e+06	1.13664e+06	6.79482e+06	7.51497e+06	7.02795e+06	6.23251	0.000207666	0.2	up	A0A2N3XWT0	Nicotinate-nucleotide--dimethylbenzimidazole phosphoribosyltransferase	cobT	NA	GO:0008939::nicotinate-nucleotide-dimethylbenzimidazole phosphoribosyltransferase activity;GO:0015420::cobalamin-transporting ATPase activity	GO:0015889::cobalamin transport;GO:0009236::cobalamin biosynthetic process;GO:0009163::nucleoside biosynthetic process;GO:0035461::vitamin transmembrane transport	Catalyzes the synthesis of alpha-ribazole-5'-phosphate from nicotinate mononucleotide (NAMN) and 5,6- dimethylbenzimidazole (DMB)	Metabolism	Coenzyme transport and metabolism	K00768	01100::Metabolic pathways||00860::Porphyrin and chlorophyll metabolism	Cytoplasm
A0A2N3XWT1	160811	154607	372884	455180	519896	2.84904	0.00676637	0.2	up	A0A2N3XWT1	Oxidoreductase	A8926_2810	NA	NA	NA	NA	NA	NA	-	NA	Mitochondria
A0A2N3XWT9	3.73088e+06	3.99749e+06	8.04306e+06	8.37768e+06	8.24975e+06	2.12813	0.0157217	0.2	up	A0A2N3XWT9	Alkanesulfonate monooxygenase	A8926_2805	NA	GO:0008726::alkanesulfonate monooxygenase activity	GO:0055114::oxidation-reduction process	PFAM Luciferase-like monooxygenase	Metabolism	Energy production and conversion	K04091;K17228	00920::Sulfur metabolism	Mitochondria
A0A2N3XWU0	487313	552802	297486	284360	321807	0.579201	0.0276499	0.2	down	A0A2N3XWU0	Anthranilate phosphoribosyltransferase	trpD	NA	GO:0004048::anthranilate phosphoribosyltransferase activity;GO:0000287::magnesium ion binding	GO:0000162::tryptophan biosynthetic process	Catalyzes the transfer of the phosphoribosyl group of 5- phosphorylribose-1-pyrophosphate (PRPP) to anthranilate to yield N-(5'-phosphoribosyl)-anthranilate (PRA)	Metabolism	Amino acid transport and metabolism	K00766	01100::Metabolic pathways||01110::Biosynthesis of secondary metabolites||01130::Biosynthesis of antibiotics||01230::Biosynthesis of amino acids||00400::Phenylalanine, tyrosine and tryptophan biosynthesis	Cytoplasm
A0A2N3XWU2	2089.76	3700.63	1.57036e+06	1.53833e+06	1.71261e+06	555.093	0.0266464	0.2	up	A0A2N3XWU2	Adenosylcobinamide kinase	A8926_2819	NA	GO:0005525::GTP binding;GO:0008820::cobinamide phosphate guanylyltransferase activity;GO:0043752::adenosylcobinamide kinase activity	GO:0009236::cobalamin biosynthetic process;GO:0016310::phosphorylation;GO:0051188::cofactor biosynthetic process	PFAM Cobinamide kinase cobinamide phosphate guanyltransferase	Metabolism	Coenzyme transport and metabolism	K02231	01100::Metabolic pathways||00860::Porphyrin and chlorophyll metabolism	Mitochondria
A0A2N3XWU4	2089.76	3700.63	28639.5	12545.5	44407.9	9.8546	0.0184211	0.2	up	A0A2N3XWU4	Adenosylcobinamide-GDP ribazoletransferase	cobS	GO:0005886::plasma membrane;GO:0016021::integral component of membrane	GO:0008818::cobalamin 5'-phosphate synthase activity;GO:0051073::adenosylcobinamide-GDP ribazoletransferase activity	GO:0009236::cobalamin biosynthetic process	Joins adenosylcobinamide-GDP and alpha-ribazole to generate adenosylcobalamin (Ado-cobalamin). Also synthesizes adenosylcobalamin 5'-phosphate from adenosylcobinamide-GDP and alpha-ribazole 5'-phosphate	Metabolism	Coenzyme transport and metabolism	K02233	01100::Metabolic pathways||00860::Porphyrin and chlorophyll metabolism	Plasma membrane
A0A2N3XWV6	1.33516e+07	1.36782e+07	6.2311e+06	7.2759e+06	6.82954e+06	0.501583	0.00259068	0.2	down	A0A2N3XWV6	Cytochrome bc1 complex Rieske iron-sulfur subunit	A8926_2841	GO:0016021::integral component of membrane	GO:0046872::metal ion binding;GO:0016679::oxidoreductase activity, acting on diphenols and related substances as donors;GO:0051537::2 iron, 2 sulfur cluster binding	GO:0055114::oxidation-reduction process	PFAM Rieske 2Fe-2S domain	Metabolism	Energy production and conversion	K03890	01100::Metabolic pathways||00190::Oxidative phosphorylation	Plasma membrane
A0A2N3XWV8	725988	662847	1.1375e+06	1.4136e+06	989237	1.69943	0.0253935	0.2	up	A0A2N3XWV8	Uncharacterized protein DUF4191	A8926_2802	GO:0016021::integral component of membrane	NA	NA	Domain of unknown function (DUF4191)	Poorly characterized	Function unknown	-	NA	Mitochondria
A0A2N3XWW7	9.02419e+06	8.32248e+06	4.77147e+06	4.98919e+06	4.70967e+06	0.556123	0.0199292	0.2	down	A0A2N3XWW7	Cytochrome bc1 complex cytochrome c subunit	A8926_2840	GO:0016021::integral component of membrane	GO:0020037::heme binding;GO:0005506::iron ion binding;GO:0009055::electron carrier activity	NA	PFAM cytochrome c	Metabolism	Energy production and conversion	K03889	01100::Metabolic pathways||00190::Oxidative phosphorylation	Extracellular
A0A2N3XWX2	341736	275931	4358.1	4807.6	3755.57	0.0139463	0.00117379	0.2	down	A0A2N3XWX2	DUF308 domain-containing protein	A8926_2854	GO:0016020::membrane	NA	NA	NA	NA	NA	-	NA	Cytoplasm
A0A2N3XWX4	7.06406e+06	7.0221e+06	1.14757e+07	1.20572e+07	1.24268e+07	1.7019	0.0016473	0.2	up	A0A2N3XWX4	Phospho-2-dehydro-3-deoxyheptonate aldolase	A8926_2866	NA	GO:0003849::3-deoxy-7-phosphoheptulonate synthase activity	GO:0009073::aromatic amino acid family biosynthetic process	Belongs to the class-II DAHP synthase family	Metabolism	Amino acid transport and metabolism	K01626	01100::Metabolic pathways||01110::Biosynthesis of secondary metabolites||01130::Biosynthesis of antibiotics||01230::Biosynthesis of amino acids||02024::Quorum sensing||00400::Phenylalanine, tyrosine and tryptophan biosynthesis	Cytoplasm
A0A2N3XWX5	2089.76	3700.63	72859.6	125554	108113	35.2915	0.0152963	0.2	up	A0A2N3XWX5	APA family basic amino acid/polyamine antiporter	A8926_2813	GO:0016020::membrane	NA	NA	amino acid	Metabolism	Amino acid transport and metabolism	K03294	NA	Plasma membrane
A0A2N3XWX9	1.21206e+06	1.11737e+06	2.24481e+06	2.23474e+06	2.18253e+06	1.90664	0.032371	0.2	up	A0A2N3XWX9	PPOX class probable F420-dependent enzyme	A8926_2865	NA	NA	NA	Pyridoxamine 5'-phosphate oxidase	Poorly characterized	Function unknown	K07005	NA	Mitochondria
A0A2N3XWY1	48868.7	74259.4	4358.1	4807.6	3755.57	0.0699611	0.0311612	0.2	down	A0A2N3XWY1	PPE family protein	A8926_2862	NA	NA	NA	PPE family	Cellular processes and signaling	Cell motility	-	NA	Cytoplasm
A0A2N3XWY7	114155	105153	4358.1	4807.6	3755.57	0.0392789	4.79964e-05	0.2	down	A0A2N3XWY7	Excreted virulence factor EspC (Type VII ESX diderm)	A8926_2860	NA	NA	NA	NA	NA	NA	-	NA	Extracellular
A0A2N3XWZ5	2089.76	3700.63	147894	129412	129990	46.8934	0.0422155	0.2	up	A0A2N3XWZ5	Phosphoglycolate phosphatase-like HAD superfamily hydrolase	A8926_2887	NA	NA	NA	HAD-hyrolase-like	Poorly characterized	Function unknown	K01091	01100::Metabolic pathways||01110::Biosynthesis of secondary metabolites||01130::Biosynthesis of antibiotics||00630::Glyoxylate and dicarboxylate metabolism	Cytoplasm
A0A2N3XX00	2.07376e+06	2.08062e+06	6.04991e+06	7.76443e+06	7.08016e+06	3.353	0.00362189	0.2	up	A0A2N3XX00	Amino acid ABC transporter membrane protein 2 (PAAT family)	A8926_2892	GO:0016021::integral component of membrane;GO:0005886::plasma membrane	GO:0005215::transporter activity	GO:0006810::transport	TIGRFAM amine acid ABC transporter, permease protein, 3-TM region, His Glu Gln Arg opine family	Metabolism	Inorganic ion transport and metabolism	K10007	02010::ABC transporters	Plasma membrane
A0A2N3XX01	1.73287e+06	2.06136e+06	3.52324e+06	3.94978e+06	3.96823e+06	2.01029	0.0425951	0.2	up	A0A2N3XX01	Regulator of ribonuclease activity B	A8926_2838	NA	NA	NA	NA	NA	NA	-	NA	Mitochondria
A0A2N3XX04	1.54349e+08	1.50267e+08	2.92932e+08	2.86878e+08	2.84042e+08	1.89058	0.000806484	0.2	up	A0A2N3XX04	Amino acid ABC transporter substrate-binding protein (PAAT family)	A8926_2894	NA	GO:0005215::transporter activity	GO:0006810::transport	PFAM Bacterial extracellular solute-binding proteins, family 3	Metabolism	Amino acid transport and metabolism	K10005	02010::ABC transporters	Extracellular
A0A2N3XX08	6.92202e+06	6.58863e+06	2.22467e+07	2.26592e+07	2.13031e+07	3.26701	0.000520494	0.2	up	A0A2N3XX08	Amino acid ABC transporter membrane protein 1 (PAAT family)	A8926_2893	GO:0016021::integral component of membrane;GO:0005886::plasma membrane	GO:0005215::transporter activity	GO:0006810::transport	TIGRFAM amine acid ABC transporter, permease protein, 3-TM region, His Glu Gln Arg opine family	Metabolism	Inorganic ion transport and metabolism	K10006	02010::ABC transporters	Plasma membrane
A0A2N3XX11	3.14379e+06	2.62004e+06	1.01671e+06	1.32006e+06	1.38888e+06	0.430922	0.00993998	0.2	down	A0A2N3XX11	Protein RecA	recA	GO:0005737::cytoplasm	GO:0008094::DNA-dependent ATPase activity;GO:0003697::single-stranded DNA binding;GO:0005524::ATP binding;GO:0003684::damaged DNA binding	GO:0009432::SOS response;GO:0006310::DNA recombination;GO:0006281::DNA repair	Can catalyze the hydrolysis of ATP in the presence of single-stranded DNA, the ATP-dependent uptake of single-stranded DNA by duplex DNA, and the ATP-dependent hybridization of homologous single-stranded DNAs. It interacts with LexA causing its activation and leading to its autocatalytic cleavage	Information storage and processing	Replication, recombination and repair	K03553	03440::Homologous recombination	Cytoplasm
A0A2N3XX15	8.25718e+06	8.26469e+06	2.31527e+06	2.42184e+06	2.14076e+06	0.277526	0.000786833	0.2	down	A0A2N3XX15	Vitamin B12-dependent ribonucleotide reductase	A8926_2908	NA	GO:0050897::cobalt ion binding;GO:0031419::cobalamin binding;GO:0004748::ribonucleoside-diphosphate reductase activity, thioredoxin disulfide as acceptor;GO:0000166::nucleotide binding	GO:0006260::DNA replication;GO:0055114::oxidation-reduction process	Catalyzes the reduction of ribonucleotides to deoxyribonucleotides. May function to provide a pool of deoxyribonucleotide precursors for DNA repair during oxygen limitation and or for immediate growth after restoration of oxygen	Metabolism	Nucleotide transport and metabolism	K00525	01100::Metabolic pathways||00230::Purine metabolism||00240::Pyrimidine metabolism	Cytoplasm
A0A2N3XX16	2.76502e+07	2.71637e+07	7.46927e+06	6.54831e+06	7.68584e+06	0.263965	0.00100995	0.2	down	A0A2N3XX16	Pyrophosphate--fructose 6-phosphate 1-phosphotransferase	pfp	GO:0005737::cytoplasm	GO:0046872::metal ion binding;GO:0003872::6-phosphofructokinase activity;GO:0047334::diphosphate-fructose-6-phosphate 1-phosphotransferase activity;GO:0005524::ATP binding	GO:0061615::glycolytic process through fructose-6-phosphate;GO:0046835::carbohydrate phosphorylation;GO:0006002::fructose 6-phosphate metabolic process	Catalyzes the phosphorylation of D-fructose 6-phosphate, the first committing step of glycolysis. Uses inorganic phosphate (PPi) as phosphoryl donor instead of ATP like common ATP-dependent phosphofructokinases (ATP-PFKs), which renders the reaction reversible, and can thus function both in glycolysis and gluconeogenesis. Consistently, PPi-PFK can replace the enzymes of both the forward (ATP-PFK)…	Metabolism	Carbohydrate transport and metabolism	K21071	01100::Metabolic pathways||01110::Biosynthesis of secondary metabolites||01120::Microbial metabolism in diverse environments||01130::Biosynthesis of antibiotics||00010::Glycolysis / Gluconeogenesis||00680::Methane metabolism||00030::Pentose phosphate pathway||00051::Fructose and mannose metabolism||00052::Galactose metabolism	Cytoplasm
A0A2N3XX17	1.19312e+06	1.1559e+06	2.577e+06	2.39065e+06	2.53758e+06	2.13003	0.000109995	0.2	up	A0A2N3XX17	Xaa-Pro dipeptidyl-peptidase	A8926_2916	NA	GO:0008239::dipeptidyl-peptidase activity;GO:0008236::serine-type peptidase activity	GO:0006508::proteolysis	X-Pro dipeptidyl-peptidase C-terminal non-catalytic domain	Poorly characterized	Function unknown	K01281	NA	Extracellular
A0A2N3XX21	4.36532e+06	4.50801e+06	1.03684e+06	860904	1.16958e+06	0.230453	0.00285596	0.2	down	A0A2N3XX21	Rv2175c C-terminal domain-containing protein	A8926_2869	NA	NA	NA	transcriptional regulator	Poorly characterized	Function unknown	-	NA	Cytoplasm
A0A2N3XX34	3.0491e+06	3.04387e+06	752702	1.0264e+06	900318	0.293171	0.00525247	0.2	down	A0A2N3XX34	Lipoprotein	A8926_2927	NA	NA	NA	NA	NA	NA	-	NA	Mitochondria
A0A2N3XX38	1.55296e+06	1.5123e+06	3.8051e+06	3.91859e+06	3.72805e+06	2.49065	3.86447e-05	0.2	up	A0A2N3XX38	2-dehydro-3-deoxy-phosphogluconate aldolase	A8926_2889	NA	GO:0008675::2-dehydro-3-deoxy-phosphogluconate aldolase activity;GO:0008700::4-hydroxy-2-oxoglutarate aldolase activity	GO:0008152::metabolic process	PFAM KDPG and KHG aldolase	Metabolism	Carbohydrate transport and metabolism	K01625	01100::Metabolic pathways||01120::Microbial metabolism in diverse environments||01200::Carbon metabolism||00630::Glyoxylate and dicarboxylate metabolism||00030::Pentose phosphate pathway	Extracellular
A0A2N3XX50	2089.76	3700.63	87992.4	105179	89864.5	32.5869	0.0439485	0.2	up	A0A2N3XX50	1-acyl-sn-glycerol-3-phosphate acyltransferase	A8926_2938	NA	GO:0016746::transferase activity, transferring acyl groups	GO:0008152::metabolic process	Acyltransferase	Metabolism	Lipid transport and metabolism	K00655	01100::Metabolic pathways||01110::Biosynthesis of secondary metabolites||00561::Glycerolipid metabolism||00564::Glycerophospholipid metabolism	Mitochondria
A0A2N3XX53	434490	589795	83875.8	159011	145062	0.2525	0.0115674	0.2	down	A0A2N3XX53	DUF3039 family protein	A8926_2940	NA	NA	NA	Protein of unknown function (DUF3039)	Poorly characterized	Function unknown	-	NA	Cytoplasm
A0A2N3XX54	1.04162e+07	1.05958e+07	5.44592e+06	5.22826e+06	5.50331e+06	0.51328	6.10489e-05	0.2	down	A0A2N3XX54	Polyphosphate glucokinase	A8926_2947	NA	GO:0047330::polyphosphate-glucose phosphotransferase activity	GO:0016310::phosphorylation	Transcriptional regulator sugar kinase	Metabolism	Carbohydrate transport and metabolism	K00886	01100::Metabolic pathways||01110::Biosynthesis of secondary metabolites||01120::Microbial metabolism in diverse environments||01130::Biosynthesis of antibiotics||01200::Carbon metabolism||00010::Glycolysis / Gluconeogenesis||00520::Amino sugar and nucleotide sugar metabolism	Cytoplasm
A0A2N3XX60	5.00923e+06	5.37494e+06	2.47633e+06	2.73366e+06	2.88219e+06	0.519521	0.0014695	0.2	down	A0A2N3XX60	thiosulfate sulfurtransferase	A8926_2921	NA	GO:0004792::thiosulfate sulfurtransferase activity	NA	Rhodanese-related sulfurtransferase	Metabolism	Inorganic ion transport and metabolism	K01011	01100::Metabolic pathways||01120::Microbial metabolism in diverse environments||00270::Cysteine and methionine metabolism||00920::Sulfur metabolism||04122::Sulfur relay system	Cytoplasm
A0A2N3XX71	2.28209e+06	2.52372e+06	3.46284e+06	3.74189e+06	3.75938e+06	1.52095	0.0329522	0.2	up	A0A2N3XX71	Methyltransferase family protein	A8926_2932	NA	GO:0003676::nucleic acid binding;GO:0008168::methyltransferase activity	GO:0032259::methylation	PFAM methyltransferase small	Information storage and processing	Translation, ribosomal structure and biogenesis	K02493	NA	Cytoplasm
A0A2N3XX74	1.70446e+06	1.83981e+06	713395	726654	921774	0.444252	0.00434636	0.2	down	A0A2N3XX74	DtxR family iron (Metal) dependent repressor	A8926_2920	NA	GO:0046914::transition metal ion binding;GO:0003700::transcription factor activity, sequence-specific DNA binding;GO:0003677::DNA binding;GO:0046983::protein dimerization activity	GO:0006355::regulation of transcription, DNA-templated	iron dependent repressor	Information storage and processing	Transcription	K03709	NA	Cytoskeleton
A0A2N3XX91	9.10941e+06	9.17015e+06	1.53009e+07	1.53833e+07	1.55596e+07	1.68654	3.33996e-06	0.2	up	A0A2N3XX91	Uroporphyrinogen decarboxylase	hemE	GO:0005737::cytoplasm	GO:0004853::uroporphyrinogen decarboxylase activity	GO:0006782::protoporphyrinogen IX biosynthetic process	Catalyzes the decarboxylation of four acetate groups of uroporphyrinogen-III to yield coproporphyrinogen-III	Metabolism	Coenzyme transport and metabolism	K01599	01100::Metabolic pathways||01110::Biosynthesis of secondary metabolites||00860::Porphyrin and chlorophyll metabolism	Cytoplasm
A0A2N3XX92	9.75332e+06	9.72883e+06	6.07004e+06	6.44437e+06	6.46404e+06	0.64943	0.00216673	0.2	down	A0A2N3XX92	Uncharacterized protein (TIGR03086 family)	A8926_2975	NA	NA	NA	Mycothiol maleylpyruvate isomerase N-terminal domain	Information storage and processing	Translation, ribosomal structure and biogenesis	K01087	01100::Metabolic pathways||00500::Starch and sucrose metabolism	Mitochondria
A0A2N3XX93	1.60977e+06	1.72422e+06	795060	1.10178e+06	1.03311e+06	0.585874	0.0232504	0.2	down	A0A2N3XX93	Deoxyuridine 5'-triphosphate nucleotidohydrolase	dut	NA	GO:0004170::dUTP diphosphatase activity;GO:0000287::magnesium ion binding	GO:0046080::dUTP metabolic process	This enzyme is involved in nucleotide metabolism it produces dUMP, the immediate precursor of thymidine nucleotides and it decreases the intracellular concentration of dUTP so that uracil cannot be incorporated into DNA	Metabolism	Nucleotide transport and metabolism	K01520	01100::Metabolic pathways||00240::Pyrimidine metabolism	Mitochondria
A0A2N3XXA5	3.01122e+06	2.54298e+06	1.69116e+06	1.30966e+06	1.57685e+06	0.549454	0.0212018	0.2	down	A0A2N3XXA5	Uncharacterized protein DUF3710	A8926_2953	NA	NA	NA	Protein of unknown function (DUF3710)	Poorly characterized	Function unknown	-	NA	Cytoplasm
A0A2N3XXA8	307691	403287	127770	169512	131722	0.402267	0.0344936	0.2	down	A0A2N3XXA8	DUF3093 family protein	A8926_2951	GO:0016021::integral component of membrane	NA	NA	Protein of unknown function (DUF3093)	Poorly characterized	Function unknown	-	NA	Plasma membrane
A0A2N3XXA9	1.89385e+06	2.22511e+06	1.12744e+06	985682	965530	0.498289	0.0255994	0.2	down	A0A2N3XXA9	Asp23/Gls24 family envelope stress response protein	A8926_3006	NA	NA	NA	NA	NA	NA	-	NA	Mitochondria
A0A2N3XXB3	3.01122e+06	3.02461e+06	1.76162e+06	1.56952e+06	1.71261e+06	0.557089	0.00338854	0.2	down	A0A2N3XXB3	Alpha/beta hydrolase family protein	A8926_2995	NA	NA	NA	Alpha beta hydrolase	Poorly characterized	Function unknown	-	NA	Extracellular
A0A2N3XXB7	439310	320264	2.5166e+06	2.32829e+06	2.55847e+06	6.49781	0.0464791	0.2	up	A0A2N3XXB7	5-amino-6-(5-phosphoribosylamino)uracil reductase	A8926_3008	NA	NA	NA	Pyrimidine reductase, riboflavin biosynthesis	Metabolism	Coenzyme transport and metabolism	K00082	01100::Metabolic pathways||01110::Biosynthesis of secondary metabolites||00740::Riboflavin metabolism	Cytoplasm
A0A2N3XXC4	6.90308e+06	6.9932e+06	2.94946e+06	2.85839e+06	2.58979e+06	0.402872	0.00145349	0.2	down	A0A2N3XXC4	3-hydroxyacyl-CoA dehydrogenase	A8926_2972	NA	GO:0003857::3-hydroxyacyl-CoA dehydrogenase activity;GO:0008789::altronate dehydratase activity;GO:0004165::dodecenoyl-CoA delta-isomerase activity;GO:0004300::enoyl-CoA hydratase activity;GO:0008692::3-hydroxybutyryl-CoA epimerase activity	GO:0006635::fatty acid beta-oxidation	3-hydroxyacyl-CoA dehydrogenase	Metabolism	Lipid transport and metabolism	K01782	01100::Metabolic pathways||01110::Biosynthesis of secondary metabolites||01120::Microbial metabolism in diverse environments||01130::Biosynthesis of antibiotics||01200::Carbon metabolism||01212::Fatty acid metabolism||00280::Valine, leucine and isoleucine degradation||00071::Fatty acid degradation||00640::Propanoate metabolism||00650::Butanoate metabolism||00410::beta-Alanine metabolism||00362::B…	Cytoplasm
A0A2N3XXC8	501663	524947	50049.4	25644.1	40856.4	0.075686	0.00519312	0.2	down	A0A2N3XXC8	Putative alkaline shock family protein YloU	A8926_3005	NA	NA	NA	Asp23 family, cell envelope-related function	Poorly characterized	Function unknown	-	NA	Cytoplasm
A0A2N3XXE8	3.42787e+07	3.36174e+07	5.74792e+07	6.13255e+07	6.48493e+07	1.80328	0.00202067	0.2	up	A0A2N3XXE8	Hydroxyacylglutathione hydrolase	A8926_3042	NA	GO:0004416::hydroxyacylglutathione hydrolase activity	NA	Metallo-beta-lactamase superfamily	Poorly characterized	Function unknown	K01069;K00153	00620::Pyruvate metabolism	Cytoplasm
A0A2N3XXE9	1.87491e+07	1.76275e+07	6.77469e+07	6.98487e+07	7.08016e+07	3.81925	0.00457804	0.2	up	A0A2N3XXE9	S-(Hydroxymethyl)mycothiol dehydrogenase	A8926_3041	NA	GO:0050607::mycothiol-dependent formaldehyde dehydrogenase activity;GO:0020037::heme binding;GO:0009055::electron carrier activity;GO:0008270::zinc ion binding	GO:0055114::oxidation-reduction process	formaldehyde dehydrogenase	Metabolism	Energy production and conversion	K00153	NA	Cytoplasm
A0A2N3XXF8	143433	132674	42341.3	62773.8	55691.9	0.388273	0.00913002	0.2	down	A0A2N3XXF8	non-specific serine/threonine protein kinase	A8926_3012	GO:0016020::membrane	GO:0004672::protein kinase activity	GO:0016310::phosphorylation	serine threonine protein kinase	Information storage and processing	Transcription	K12132	NA	Plasma membrane
A0A2N3XXG7	28125.4	37861	91271.5	94046.6	68693.2	2.5663	0.0374532	0.2	up	A0A2N3XXG7	Low temperature requirement protein LtrA	A8926_3025	GO:0016021::integral component of membrane	NA	NA	Bacterial low temperature requirement A protein (LtrA)	Poorly characterized	Function unknown	-	NA	Plasma membrane
A0A2N3XXI0	3.11538e+06	2.79343e+06	5.47612e+06	4.66697e+06	5.17959e+06	1.7288	0.0101764	0.2	up	A0A2N3XXI0	Hippurate hydrolase	A8926_3074	NA	NA	NA	PFAM Peptidase family M20 M25 M40	Poorly characterized	Function unknown	K01451	00360::Phenylalanine metabolism	Mitochondria
A0A2N3XXI3	160902	126241	282923	358854	288140	2.15901	0.0406902	0.2	up	A0A2N3XXI3	MHS family alpha-ketoglutarate permease-like MFS transporter	A8926_3073	GO:0016021::integral component of membrane	GO:0022857::transmembrane transporter activity	GO:0055085::transmembrane transport	Major facilitator superfamily	Metabolism	Amino acid transport and metabolism	K03761	NA	Plasma membrane
A0A2N3XXI9	143993	148422	42626.5	37273.8	22598.9	0.233684	0.015947	0.2	down	A0A2N3XXI9	Excisionase family DNA binding protein	A8926_3071	NA	GO:0003677::DNA binding	NA	Helix-turn-helix domain	Information storage and processing	Replication, recombination and repair	-	NA	Cytoplasm
A0A2N3XXK3	1.24994e+06	1.19443e+06	1.89248e+06	1.99568e+06	1.86925e+06	1.57025	0.00190224	0.2	up	A0A2N3XXK3	NADPH2:quinone reductase	A8926_3094	NA	GO:0008743::L-threonine 3-dehydrogenase activity;GO:0008270::zinc ion binding;GO:0003960::NADPH:quinone reductase activity;GO:0004022::alcohol dehydrogenase (NAD) activity	GO:0055114::oxidation-reduction process	PFAM Alcohol dehydrogenase GroES-like domain	Metabolism	Amino acid transport and metabolism	K00001;K00344;K00008	01100::Metabolic pathways||01110::Biosynthesis of secondary metabolites||01120::Microbial metabolism in diverse environments||01130::Biosynthesis of antibiotics||00071::Fatty acid degradation||00010::Glycolysis / Gluconeogenesis||01220::Degradation of aromatic compounds||00350::Tyrosine metabolism||00625::Chloroalkane and chloroalkene degradation||00051::Fructose and mannose metabolism||00040::Pe…	Cytoplasm
A0A2N3XXK7	736135	774838	1.3187e+06	1.16414e+06	1.31578e+06	1.67602	0.00189182	0.2	up	A0A2N3XXK7	Carbohydrate ABC transporter membrane protein 2 (CUT1 family)	A8926_3097	GO:0016021::integral component of membrane;GO:0005886::plasma membrane	NA	GO:0008643::carbohydrate transport	ABC-type sugar transport system, permease component	Metabolism	Carbohydrate transport and metabolism	K10229	02010::ABC transporters	Plasma membrane
A0A2N3XXK8	1.26888e+07	1.23296e+07	6.64383e+06	7.67088e+06	7.48743e+06	0.580963	0.00367549	0.2	down	A0A2N3XXK8	HSP20 family protein	A8926_3128	NA	NA	NA	Belongs to the small heat shock protein (HSP20) family	Cellular processes and signaling	Posttranslational modification, protein turnover, chaperones	K13993	NA	Mitochondria
A0A2N3XXK9	593069	389556	4358.1	4807.6	3755.57	0.0087665	0.0153818	0.2	down	A0A2N3XXK9	Type III secretion system (T3SS) inner membrane Yop/YscD-like protein	A8926_3106	NA	NA	NA	histone H2A K63-linked ubiquitination	Cellular processes and signaling	Signal transduction mechanisms	K03466;K01768	00230::Purine metabolism||02025::Biofilm formation - Pseudomonas aeruginosa	Cytoplasm
A0A2N3XXL5	1.7234e+06	1.78201e+06	501151	509774	526924	0.292471	8.14479e-05	0.2	down	A0A2N3XXL5	Uncharacterized protein	A8926_3102	NA	NA	NA	NA	NA	NA	-	NA	Extracellular
A0A2N3XXM7	2089.76	3700.63	127815	295716	41397.4	53.5288	0.0122253	0.2	up	A0A2N3XXM7	Luciferase family oxidoreductase group 1	A8926_3122	NA	GO:0004497::monooxygenase activity;GO:0016705::oxidoreductase activity, acting on paired donors, with incorporation or reduction of molecular oxygen	GO:0055114::oxidation-reduction process	TIGRFAM luciferase family oxidoreductase, group 1	Metabolism	Energy production and conversion	K07496	NA	Cytoplasm
A0A2N3XXP7	477957	508876	872890	842693	941150	1.79479	0.00156992	0.2	up	A0A2N3XXP7	Dye decolorizing peroxidase	A8926_3155	NA	GO:0020037::heme binding;GO:0004601::peroxidase activity	GO:0098869::cellular oxidant detoxification;GO:0055114::oxidation-reduction process	Dyp-type peroxidase family	Metabolism	Inorganic ion transport and metabolism	K15733	NA	Extracellular
A0A2N3XXQ5	840109	873100	1.29857e+06	1.4136e+06	1.37844e+06	1.59179	0.000710968	0.2	up	A0A2N3XXQ5	PGAP1-like protein	A8926_3151	NA	GO:0016787::hydrolase activity	NA	Putative serine esterase (DUF676)	Poorly characterized	Function unknown	-	NA	Extracellular
A0A2N3XXR2	1.07002e+06	1.17517e+06	1.66096e+06	1.86055e+06	1.68128e+06	1.54487	0.0146399	0.2	up	A0A2N3XXR2	AsnC family transcriptional regulator	A8926_3177	NA	GO:0003677::DNA binding	GO:0006351::transcription, DNA-templated	helix_turn_helix ASNC type	Information storage and processing	Transcription	K03719	NA	Cytoplasm
A0A2N3XXR6	246808	251740	22461	4807.6	3755.57	0.041486	0.0243658	0.2	down	A0A2N3XXR6	3-hydroxyacyl-CoA dehydrogenase	A8926_3178	NA	GO:0003857::3-hydroxyacyl-CoA dehydrogenase activity	GO:0006635::fatty acid beta-oxidation	3-hydroxyacyl-CoA dehydrogenase	Metabolism	Lipid transport and metabolism	K01782	01100::Metabolic pathways||01110::Biosynthesis of secondary metabolites||01120::Microbial metabolism in diverse environments||01130::Biosynthesis of antibiotics||01200::Carbon metabolism||01212::Fatty acid metabolism||00280::Valine, leucine and isoleucine degradation||00071::Fatty acid degradation||00640::Propanoate metabolism||00650::Butanoate metabolism||00410::beta-Alanine metabolism||00362::B…	Cytoplasm
A0A2N3XXS5	180988	191565	315404	328787	362725	1.80183	0.00134943	0.2	up	A0A2N3XXS5	Gamma-aminobutyrate:proton symporter (AAT family)	A8926_3192	GO:0016021::integral component of membrane	GO:0015171::amino acid transmembrane transporter activity	GO:0003333::amino acid transmembrane transport	Amino acid permease	Metabolism	Amino acid transport and metabolism	K11735	NA	Plasma membrane
A0A2N3XXS6	2089.76	3700.63	3.91583e+06	4.2616e+06	4.32328e+06	1439.25	0.0232941	0.2	up	A0A2N3XXS6	Peptide/nickel transport system substrate-binding protein	A8926_3169	NA	NA	NA	extracellular solute-binding protein, family 5	Metabolism	Amino acid transport and metabolism	K02035	02024::Quorum sensing	Extracellular
A0A2N3XXU1	2.1874e+06	2.11915e+06	4.15742e+06	3.68992e+06	3.84292e+06	1.80969	0.00108415	0.2	up	A0A2N3XXU1	Acyl-CoA dehydrogenase	A8926_3237	NA	GO:0050660::flavin adenine dinucleotide binding;GO:0003995::acyl-CoA dehydrogenase activity	GO:0055114::oxidation-reduction process	acyl-CoA dehydrogenase	Metabolism	Lipid transport and metabolism	K00249	01100::Metabolic pathways||01110::Biosynthesis of secondary metabolites||01130::Biosynthesis of antibiotics||01200::Carbon metabolism||01212::Fatty acid metabolism||00280::Valine, leucine and isoleucine degradation||00071::Fatty acid degradation||00640::Propanoate metabolism||00410::beta-Alanine metabolism	Cytoskeleton
A0A2N3XXV5	2089.76	3700.63	189814	158768	112014	53.03	0.0141159	0.2	up	A0A2N3XXV5	Peptide/nickel transport system ATP-binding protein	A8926_3172	NA	NA	NA	Belongs to the ABC transporter superfamily	Metabolism	Amino acid transport and metabolism	K02031	02024::Quorum sensing	Cytoplasm
A0A2N3XXV8	552864	611345	250239	214696	377558	0.482441	0.0376716	0.2	down	A0A2N3XXV8	IclR family transcriptional regulator	A8926_3182	NA	NA	NA	IclR helix-turn-helix domain	Information storage and processing	Transcription	-	NA	Cytoplasm
A0A2N3XXW7	2089.76	3700.63	1.26837e+06	1.32006e+06	1.0756e+06	421.852	0.0232783	0.2	up	A0A2N3XXW7	Putative regulator of Ras-like GTPase activity (Roadblock/LC7/MglB family)	A8926_3221	NA	NA	NA	Roadblock/LC7 domain	Poorly characterized	Function unknown	K07131	NA	Cytoplasm
A0A2N3XXX2	1.55296e+06	1.70495e+06	909939	845931	898715	0.543208	0.0193596	0.2	down	A0A2N3XXX2	UvrABC system protein B	uvrB	GO:0005737::cytoplasm	GO:0003677::DNA binding;GO:0005524::ATP binding;GO:0004386::helicase activity;GO:0009381::excinuclease ABC activity	GO:0090305::nucleic acid phosphodiester bond hydrolysis;GO:0006289::nucleotide-excision repair;GO:0009432::SOS response	damaged site, the DNA wraps around one UvrB monomer. DNA wrap is dependent on ATP binding by UvrB and probably causes local melting of the DNA helix, facilitating insertion of UvrB beta-hairpin between the DNA strands. Then UvrB probes one DNA strand for the presence of a lesion. If a lesion is found the UvrA subunits dissociate and the UvrB-DNA preincision complex is formed. This complex is subs…	Information storage and processing	Replication, recombination and repair	K03702	03420::Nucleotide excision repair	Cytoplasm
A0A2N3XXX6	5.31225e+06	5.20155e+06	1.33883e+07	1.2369e+07	1.31578e+07	2.46756	0.000138644	0.2	up	A0A2N3XXX6	Catechol 2,3-dioxygenase-like lactoylglutathione lyase family enzyme	A8926_3198	NA	GO:0051213::dioxygenase activity	GO:0055114::oxidation-reduction process	Glyoxalase/Bleomycin resistance protein/Dioxygenase superfamily	Metabolism	Amino acid transport and metabolism	K01759;K07104;K08234	01100::Metabolic pathways||01120::Microbial metabolism in diverse environments||00620::Pyruvate metabolism||00362::Benzoate degradation||01220::Degradation of aromatic compounds||00643::Styrene degradation||00361::Chlorocyclohexane and chlorobenzene degradation||00622::Xylene degradation	Cytoplasm
A0A2N3XXZ0	4.50736e+06	4.40206e+06	6.80489e+06	7.22393e+06	7.33079e+06	1.59828	0.000521041	0.2	up	A0A2N3XXZ0	Betaine-aldehyde dehydrogenase	A8926_3253	NA	GO:0008802::betaine-aldehyde dehydrogenase activity	GO:0055114::oxidation-reduction process	Belongs to the aldehyde dehydrogenase family	Metabolism	Energy production and conversion	K00130	01100::Metabolic pathways||00260::Glycine, serine and threonine metabolism	Cytoplasm
A0A2N3XXZ4	2.03589e+06	2.07099e+06	4.62048e+06	4.76052e+06	4.40683e+06	2.23817	0.000212376	0.2	up	A0A2N3XXZ4	3-oxoacyl-[acyl-carrier protein] reductase	A8926_3236	NA	GO:0004316::3-oxoacyl-[acyl-carrier-protein] reductase (NADPH) activity	GO:0055114::oxidation-reduction process	PFAM Short-chain dehydrogenase reductase SDR	Metabolism	Lipid transport and metabolism	K00059	01100::Metabolic pathways||01212::Fatty acid metabolism||00061::Fatty acid biosynthesis||00780::Biotin metabolism||01040::Biosynthesis of unsaturated fatty acids	Mitochondria
A0A2N3XXZ8	7.31972e+06	7.99498e+06	4.52988e+06	4.73973e+06	5.0856e+06	0.624899	0.0110685	0.2	down	A0A2N3XXZ8	LPXTG-motif cell wall-anchored protein	A8926_3287	GO:0016021::integral component of membrane	NA	NA	ligase activity	Cellular processes and signaling	Cell wall/membrane/envelope biogenesis	-	NA	Extracellular
A0A2N3XXZ9	470762	603876	1.09724e+06	906762	1.2218e+06	2.00117	0.0455047	0.2	up	A0A2N3XXZ9	Acyl-CoA oxidase	A8926_3284	NA	GO:0016491::oxidoreductase activity	NA	Acyl-CoA oxidase	Metabolism	Lipid transport and metabolism	K00232	01100::Metabolic pathways||01110::Biosynthesis of secondary metabolites||01212::Fatty acid metabolism||00071::Fatty acid degradation||01040::Biosynthesis of unsaturated fatty acids||00592::alpha-Linolenic acid metabolism	Peroxisome
A0A2N3XY02	4.37479e+06	4.55618e+06	7.69073e+06	7.39024e+06	7.50831e+06	1.68621	0.00459677	0.2	up	A0A2N3XY02	Acyl dehydratase	A8926_3233	NA	NA	NA	dehydratase	Metabolism	Lipid transport and metabolism	K00344;K07068	NA	Cytoplasm
A0A2N3XY06	1.65712e+06	1.53157e+06	8.41551e+06	8.41926e+06	8.57347e+06	5.31217	0.0127941	0.2	up	A0A2N3XY06	Pimeloyl-ACP methyl ester carboxylesterase	A8926_3283	NA	GO:0016787::hydrolase activity	NA	Serine aminopeptidase, S33	Poorly characterized	Function unknown	K01561	01100::Metabolic pathways||01120::Microbial metabolism in diverse environments||00625::Chloroalkane and chloroalkene degradation||00361::Chlorocyclohexane and chlorobenzene degradation	Mitochondria
A0A2N3XY08	1.22153e+06	1.25223e+06	541476	488265	606806	0.441042	0.00449545	0.2	down	A0A2N3XY08	Gas vesicle protein GvpL/GvpF	A8926_3297	NA	NA	NA	PFAM Gas vesicle	Cellular processes and signaling	Posttranslational modification, protein turnover, chaperones	-	NA	Mitochondria
A0A2N3XY33	308401	329248	146840	193819	223372	0.589698	0.0406656	0.2	down	A0A2N3XY33	TetR family transcriptional regulator	A8926_3330	NA	GO:0003677::DNA binding	GO:0006355::regulation of transcription, DNA-templated	Bacterial regulatory proteins, tetR family	Information storage and processing	Transcription	-	NA	Cytoplasm
A0A2N3XY35	2089.76	3700.63	7698.61	10521.2	18555.9	4.23411	0.0478493	0.2	up	A0A2N3XY35	Ubiquinone/menaquinone biosynthesis C-methylase UbiE	A8926_3332	NA	GO:0008168::methyltransferase activity	GO:0032259::methylation	ubiE/COQ5 methyltransferase family	Metabolism	Secondary metabolites biosynthesis, transport and catabolism	K03183	01100::Metabolic pathways||01110::Biosynthesis of secondary metabolites||00130::Ubiquinone and other terpenoid-quinone biosynthesis	Cytoplasm
A0A2N3XY60	1.76128e+07	1.81091e+07	7.52967e+06	7.6397e+06	7.50831e+06	0.423226	0.00347255	0.2	down	A0A2N3XY60	Putative membrane protein	A8926_3368	GO:0016021::integral component of membrane	NA	NA	Protein of unknown function (DUF1269)	Poorly characterized	Function unknown	-	NA	Plasma membrane
A0A2N3XY70	64995.5	85199.4	4358.1	4807.6	3755.57	0.0573533	0.00770438	0.2	down	A0A2N3XY70	50S ribosomal protein L35	rpmI	GO:0005840::ribosome	GO:0003735::structural constituent of ribosome	GO:0006412::translation	Belongs to the bacterial ribosomal protein bL35 family	Information storage and processing	Translation, ribosomal structure and biogenesis	K02916	03010::Ribosome	Nucleus
A0A2N3XY80	4.6494e+06	4.83552e+06	1.69116e+06	1.87095e+06	1.82748e+06	0.378817	0.000120641	0.2	down	A0A2N3XY80	Recombinase RecA	A8926_3388	NA	NA	NA	NA	NA	NA	-	NA	Mitochondria
A0A2N3XY83	2089.76	3700.63	786374	667196	884446	269.184	0.0214324	0.2	up	A0A2N3XY83	50S ribosomal protein L20	rplT	GO:0005840::ribosome	GO:0003735::structural constituent of ribosome;GO:0019843::rRNA binding	GO:0006412::translation;GO:0000027::ribosomal large subunit assembly	Binds directly to 23S ribosomal RNA and is necessary for the in vitro assembly process of the 50S ribosomal subunit. It is not involved in the protein synthesizing functions of that subunit	Information storage and processing	Translation, ribosomal structure and biogenesis	K02887	03010::Ribosome	Nucleus
A0A2N3XY85	224802	220394	451964	333453	353836	1.706	0.0288235	0.2	up	A0A2N3XY85	Polyketide cyclase/dehydrase/lipid transport protein	A8926_3377	NA	GO:0016740::transferase activity	NA	Polyketide cyclase / dehydrase and lipid transport	Poorly characterized	Function unknown	-	NA	Cytoskeleton
A0A2N3XY90	2089.76	3700.63	85978.7	156200	188915	49.6333	0.00539849	0.2	up	A0A2N3XY90	ABC-type branched-subunit amino acid transport system substrate-binding protein	A8926_3380	NA	NA	NA	leucine binding	Metabolism	Amino acid transport and metabolism	-	NA	Mitochondria
A0A2N3XY93	1.63818e+06	1.61826e+06	3.05012e+06	3.35731e+06	3.32078e+06	1.99158	0.00137093	0.2	up	A0A2N3XY93	DUF4440 domain-containing protein	A8926_3370	NA	NA	NA	Protein conserved in bacteria	Poorly characterized	Function unknown	-	NA	Cytoplasm
A0A2N3XYA3	888965	857038	1.46969e+06	1.57991e+06	1.57685e+06	1.76649	0.00033389	0.2	up	A0A2N3XYA3	Uncharacterized protein DUF1841	A8926_3402	NA	NA	NA	Plasmid pRiA4b ORF-3-like protein	Information storage and processing	Replication, recombination and repair	K07039	NA	Mitochondria
A0A2N3XYB0	368303	386729	272398	239811	242475	0.666359	0.0036171	0.2	down	A0A2N3XYB0	Acetylglutamate kinase	argB	GO:0005737::cytoplasm	GO:0005524::ATP binding;GO:0003991::acetylglutamate kinase activity	GO:0006526::arginine biosynthetic process;GO:0016310::phosphorylation;GO:0006561::proline biosynthetic process	Belongs to the acetylglutamate kinase family. ArgB subfamily	Metabolism	Amino acid transport and metabolism	K00930	01100::Metabolic pathways||01110::Biosynthesis of secondary metabolites||01130::Biosynthesis of antibiotics||01230::Biosynthesis of amino acids||01210::2-Oxocarboxylic acid metabolism||00220::Arginine biosynthesis	Cytoplasm
A0A2N3XYC4	266512	367101	4358.1	4807.6	3755.57	0.0135953	0.00789468	0.2	down	A0A2N3XYC4	23S rRNA (Cytidine1920-2'-O)/16S rRNA (Cytidine1409-2'-O)-methyltransferase	A8926_3424	NA	GO:0003723::RNA binding;GO:0004601::peroxidase activity;GO:0008168::methyltransferase activity	GO:0032259::methylation;GO:0098869::cellular oxidant detoxification	TIGRFAM hemolysin TlyA family protein	Information storage and processing	Translation, ribosomal structure and biogenesis	K06442	NA	Mitochondria
A0A2N3XYD1	793841	811996	239351	184987	238515	0.275185	0.00378811	0.2	down	A0A2N3XYD1	DoxX-like protein	A8926_3372	GO:0016020::membrane	NA	NA	NA	NA	NA	-	NA	Plasma membrane
A0A2N3XYD7	1.31622e+07	1.28112e+07	3.12058e+06	2.95194e+06	2.55847e+06	0.221533	0.000964803	0.2	down	A0A2N3XYD7	Maleylpyruvate isomerase	A8926_3373	NA	NA	NA	Mycothiol maleylpyruvate isomerase N-terminal domain	Metabolism	Carbohydrate transport and metabolism	K16163	01100::Metabolic pathways||01120::Microbial metabolism in diverse environments||00350::Tyrosine metabolism	Mitochondria
A0A2N3XYD9	1.65712e+06	1.58936e+06	3.73464e+06	3.87702e+06	4.04133e+06	2.39295	0.000155913	0.2	up	A0A2N3XYD9	Dipeptidyl-peptidase-4	A8926_3445	NA	GO:0008236::serine-type peptidase activity	GO:0006508::proteolysis	Dipeptidyl peptidase IV (DPP IV) N-terminal region	Metabolism	Amino acid transport and metabolism	K01278	NA	Mitochondria
A0A2N3XYE1	417883	340974	187075	221333	234619	0.564907	0.0473406	0.2	down	A0A2N3XYE1	Xylulokinase/erythritol kinase	A8926_3453	NA	GO:0016301::kinase activity;GO:0016773::phosphotransferase activity, alcohol group as acceptor	GO:0016310::phosphorylation;GO:0005975::carbohydrate metabolic process	PFAM FGGY family of carbohydrate kinases, N-terminal domain	Metabolism	Carbohydrate transport and metabolism	K00862;K00854	01100::Metabolic pathways||00040::Pentose and glucuronate interconversions	Cytoplasm
A0A2N3XYF0	200007	156016	72911.4	27576.5	24650	0.234326	0.0340775	0.2	down	A0A2N3XYF0	DNA-binding PucR family transcriptional regulator	A8926_3395	NA	NA	NA	PucR C-terminal helix-turn-helix domain	Metabolism	Secondary metabolites biosynthesis, transport and catabolism	K09684	NA	Mitochondria
A0A2N3XYF3	1.58136e+06	1.62789e+06	620756	474428	921691	0.41897	0.0416375	0.2	down	A0A2N3XYF3	D-3-phosphoglycerate dehydrogenase	A8926_3452	NA	GO:0051287::NAD binding;GO:0016616::oxidoreductase activity, acting on the CH-OH group of donors, NAD or NADP as acceptor	GO:0055114::oxidation-reduction process	D-isomer specific 2-hydroxyacid dehydrogenase	Metabolism	Amino acid transport and metabolism	K00058	01100::Metabolic pathways||01120::Microbial metabolism in diverse environments||01130::Biosynthesis of antibiotics||01200::Carbon metabolism||01230::Biosynthesis of amino acids||00260::Glycine, serine and threonine metabolism||00680::Methane metabolism	Cytoplasm
A0A2N3XYG4	2089.76	3700.63	561646	655343	551107	203.567	0.0282855	0.2	up	A0A2N3XYG4	Pseudouridine synthase	A8926_3436	NA	GO:0003723::RNA binding;GO:0016829::lyase activity;GO:0009982::pseudouridine synthase activity	GO:0001522::pseudouridine synthesis	Belongs to the pseudouridine synthase RsuA family	Information storage and processing	Translation, ribosomal structure and biogenesis	K06178	NA	Nucleus
A0A2N3XYG6	7.2345e+06	7.13769e+06	3.60377e+06	3.80426e+06	4.31284e+06	0.543683	0.00677033	0.2	down	A0A2N3XYG6	Isopentenyl-diphosphate Delta-isomerase	idi	GO:0005737::cytoplasm	GO:0046872::metal ion binding;GO:0016787::hydrolase activity;GO:0004452::isopentenyl-diphosphate delta-isomerase activity	GO:0050992::dimethylallyl diphosphate biosynthetic process;GO:0008299::isoprenoid biosynthetic process	Catalyzes the 1,3-allylic rearrangement of the homoallylic substrate isopentenyl (IPP) to its highly electrophilic allylic isomer, dimethylallyl diphosphate (DMAPP)	Metabolism	Lipid transport and metabolism	K01823	01100::Metabolic pathways||01110::Biosynthesis of secondary metabolites||01130::Biosynthesis of antibiotics||00900::Terpenoid backbone biosynthesis	Cytoplasm
A0A2N3XYH1	618980	707718	1.85222e+06	1.98528e+06	1.86925e+06	2.86764	0.0250319	0.2	up	A0A2N3XYH1	N-acetyl-gamma-glutamyl-phosphate reductase	argC	GO:0005737::cytoplasm	GO:0051287::NAD binding;GO:0003942::N-acetyl-gamma-glutamyl-phosphate reductase activity;GO:0046983::protein dimerization activity	GO:0006526::arginine biosynthetic process;GO:0055114::oxidation-reduction process	Catalyzes the NADPH-dependent reduction of N-acetyl-5- glutamyl phosphate to yield N-acetyl-L-glutamate 5-semialdehyde	Metabolism	Amino acid transport and metabolism	K00145	01100::Metabolic pathways||01110::Biosynthesis of secondary metabolites||01130::Biosynthesis of antibiotics||01230::Biosynthesis of amino acids||01210::2-Oxocarboxylic acid metabolism||00220::Arginine biosynthesis	Cytoplasm
A0A2N3XYH5	1.76128e+06	1.70495e+06	631695	691053	695503	0.388174	0.00017091	0.2	down	A0A2N3XYH5	Deferrochelatase	A8926_3484	GO:0005623::cell	GO:0020037::heme binding;GO:0004601::peroxidase activity	GO:0033212::iron assimilation;GO:0098869::cellular oxidant detoxification;GO:0015684::ferrous iron transport;GO:0055114::oxidation-reduction process	PFAM Dyp-type peroxidase	Metabolism	Inorganic ion transport and metabolism	K16301	NA	Extracellular
A0A2N3XYI1	1.06056e+07	1.08847e+07	6.69416e+06	7.08881e+06	6.94441e+06	0.643	0.00025429	0.2	down	A0A2N3XYI1	Iron uptake system component EfeO	A8926_3485	NA	NA	NA	Imelysin	Metabolism	Inorganic ion transport and metabolism	K07224	NA	Extracellular
A0A2N3XYI9	492842	455855	638509	760594	861200	1.58836	0.0223986	0.2	up	A0A2N3XYI9	Carbon-monoxide dehydrogenase large subunit	A8926_3512	NA	GO:0018492::carbon-monoxide dehydrogenase (acceptor) activity	GO:0055114::oxidation-reduction process	Aldehyde oxidase and xanthine dehydrogenase, a/b hammerhead domain	Metabolism	Energy production and conversion	K03520	01120::Microbial metabolism in diverse environments||01200::Carbon metabolism||00680::Methane metabolism||00720::Carbon fixation pathways in prokaryotes||00633::Nitrotoluene degradation	Cytoplasm
A0A2N3XYJ6	4.84825e+06	3.25579e+06	4358.1	4807.6	3755.57	0.00106295	0.00841123	0.2	down	A0A2N3XYJ6	Potassium/proton antiporter regulatory subunit (CPA2 family)	A8926_3438	NA	GO:0008324::cation transmembrane transporter activity	GO:0098655::cation transmembrane transport;GO:0006813::potassium ion transport	regulatory ligand binding protein, C-terminal domain of K channels like protein	Metabolism	Inorganic ion transport and metabolism	K07228	NA	Mitochondria
A0A2N3XYJ9	3.30477e+06	3.1402e+06	2.13408e+06	1.71503e+06	1.57685e+06	0.561261	0.0172649	0.2	down	A0A2N3XYJ9	CTP synthase	pyrG	NA	GO:0003883::CTP synthase activity;GO:0005524::ATP binding	GO:0006541::glutamine metabolic process;GO:0044210::'de novo' CTP biosynthetic process	Catalyzes the ATP-dependent amination of UTP to CTP with either L-glutamine or ammonia as the source of nitrogen. Regulates intracellular CTP levels through interactions with the four ribonucleotide triphosphates	Metabolism	Nucleotide transport and metabolism	K01937	01100::Metabolic pathways||00240::Pyrimidine metabolism	Mitochondria
A0A2N3XYL2	826722	842445	2.11394e+06	1.92292e+06	2.03633e+06	2.42564	0.000339084	0.2	up	A0A2N3XYL2	Biotin carboxyl carrier protein of acetyl-CoA carboxylase	A8926_3487	NA	NA	NA	ligase activity, forming carbon-carbon bonds	Metabolism	Lipid transport and metabolism	K02160	01100::Metabolic pathways||01110::Biosynthesis of secondary metabolites||01120::Microbial metabolism in diverse environments||01130::Biosynthesis of antibiotics||01200::Carbon metabolism||01212::Fatty acid metabolism||00620::Pyruvate metabolism||00640::Propanoate metabolism||00720::Carbon fixation pathways in prokaryotes||00061::Fatty acid biosynthesis	Cytoplasm
A0A2N3XYL7	49554.8	52730.2	186872	140759	290552	4.02915	0.0216804	0.2	up	A0A2N3XYL7	Polyol permease family	A8926_3449	GO:0016021::integral component of membrane	NA	GO:0055085::transmembrane transport	Major Facilitator Superfamily	Poorly characterized	Function unknown	-	NA	Plasma membrane
A0A2N3XYM0	2089.76	3700.63	18553	86001.8	88905.7	22.2738	0.0173904	0.2	up	A0A2N3XYM0	Methyltransferase family protein	A8926_3534	NA	GO:0008168::methyltransferase activity	NA	Thiopurine S-methyltransferase (TPMT)	Metabolism	Secondary metabolites biosynthesis, transport and catabolism	K00569;K16868	NA	Cytoplasm
A0A2N3XYM7	1.44879e+06	1.32929e+06	749445	861812	645708	0.541612	0.00865163	0.2	down	A0A2N3XYM7	Transketolase	A8926_3561	NA	GO:0046872::metal ion binding;GO:0004802::transketolase activity	GO:0008152::metabolic process	Belongs to the transketolase family	Metabolism	Carbohydrate transport and metabolism	K00615	01100::Metabolic pathways||01110::Biosynthesis of secondary metabolites||01120::Microbial metabolism in diverse environments||01130::Biosynthesis of antibiotics||01200::Carbon metabolism||01230::Biosynthesis of amino acids||00030::Pentose phosphate pathway||00710::Carbon fixation in photosynthetic organisms||01051::Biosynthesis of ansamycins	Cytoplasm
A0A2N3XYP1	2.3105e+06	2.08062e+06	4.09703e+06	4.22002e+06	4.3024e+06	1.91591	0.0378137	0.2	up	A0A2N3XYP1	Glyoxylase-like metal-dependent hydrolase (Beta-lactamase superfamily II)	A8926_3557	NA	GO:0016787::hydrolase activity	GO:0071704::organic substance metabolic process	Metallo-beta-lactamase superfamily	Poorly characterized	Function unknown	-	NA	Cytoplasm
A0A2N3XYP3	356402	475531	1.79182e+06	1.97489e+06	1.02165e+06	3.83713	0.0135075	0.2	up	A0A2N3XYP3	ATP-dependent Clp protease ATP-binding subunit ClpC	A8926_3530	NA	GO:0005524::ATP binding;GO:0008233::peptidase activity	GO:0006508::proteolysis	with chaperone activity, ATP-binding subunit	Cellular processes and signaling	Posttranslational modification, protein turnover, chaperones	K03696	NA	Cytoplasm
A0A2N3XYQ0	176390	199749	124208	92064.3	76893.9	0.519606	0.0278862	0.2	down	A0A2N3XYQ0	Flavin-dependent monooxygenase	A8926_3586	NA	GO:0071949::FAD binding;GO:0004497::monooxygenase activity	GO:0055114::oxidation-reduction process	FAD binding domain	Metabolism	Energy production and conversion	K18221	01130::Biosynthesis of antibiotics||00253::Tetracycline biosynthesis	Extracellular
A0A2N3XYQ1	494829	503542	730437	811901	812740	1.57261	0.00420624	0.2	up	A0A2N3XYQ1	Pimeloyl-ACP methyl ester carboxylesterase	A8926_3514	NA	GO:0016787::hydrolase activity	NA	Alpha beta hydrolase	Poorly characterized	Function unknown	K06049;K01563	01100::Metabolic pathways||01120::Microbial metabolism in diverse environments||00625::Chloroalkane and chloroalkene degradation||00361::Chlorocyclohexane and chlorobenzene degradation	Cytoplasm
A0A2N3XYR0	4.33691e+06	4.14198e+06	6.2009e+06	7.21354e+06	7.37256e+06	1.63441	0.00608647	0.2	up	A0A2N3XYR0	Phosphohistidine phosphatase	A8926_3503	NA	NA	NA	Phosphoglycerate mutase family	Cellular processes and signaling	Signal transduction mechanisms	K08296	NA	Nucleus
A0A2N3XYR7	2089.76	3700.63	56575.9	32923.9	57463.3	16.9204	0.017986	0.2	up	A0A2N3XYR7	Histidine kinase-like protein	A8926_3562	NA	NA	NA	NA	NA	NA	-	NA	Cytoplasm
A0A2N3XYS3	8.8348e+06	8.38028e+06	3.47291e+06	3.56519e+06	3.74894e+06	0.417736	0.000646695	0.2	down	A0A2N3XYS3	Ricin-type beta-trefoil lectin protein	A8926_3606	NA	NA	NA	NA	NA	NA	-	NA	Extracellular
A0A2N3XYT0	1.17419e+06	1.23296e+06	356568	276006	180754	0.225254	0.0152896	0.2	down	A0A2N3XYT0	Nucleotide-binding universal stress UspA family protein	A8926_3620	NA	NA	NA	Universal stress protein	Cellular processes and signaling	Signal transduction mechanisms	-	NA	Cytoplasm
A0A2N3XYU6	3.36158e+07	3.40991e+07	1.23817e+07	1.29927e+07	1.28445e+07	0.376273	2.16211e-05	0.2	down	A0A2N3XYU6	Adenosylmethionine-8-amino-7-oxononanoate aminotransferase	A8926_3563	NA	GO:0004015::adenosylmethionine-8-amino-7-oxononanoate transaminase activity;GO:0030170::pyridoxal phosphate binding	NA	Belongs to the class-III pyridoxal-phosphate-dependent aminotransferase family	Metabolism	Coenzyme transport and metabolism	K12256	01100::Metabolic pathways||00330::Arginine and proline metabolism	Mitochondria
A0A2N3XYV9	2089.76	3700.63	72650.1	67813.1	104106	28.1581	0.0238812	0.2	up	A0A2N3XYV9	Uncharacterized protein DUF4185	A8926_3609	NA	NA	NA	Transcriptional regulator	Information storage and processing	Transcription	-	NA	Extracellular
A0A2N3XYW6	1.45826e+06	1.31002e+06	211262	248583	147419	0.146243	0.00320699	0.2	down	A0A2N3XYW6	Hydrogenase maturation factor HypA	hypA	NA	GO:0016151::nickel cation binding	GO:0006464::cellular protein modification process	Zn finger protein HypA HybF (Possibly regulating hydrogenase expression)	Poorly characterized	Function unknown	K04651	NA	Cytoplasm
A0A2N3XYX5	802541	492320	111351	109236	178090	0.205261	0.0375844	0.2	down	A0A2N3XYX5	D-sedoheptulose 7-phosphate isomerase	A8926_3662	NA	GO:0030246::carbohydrate binding;GO:0016853::isomerase activity	GO:0005975::carbohydrate metabolic process	SIS domain	Metabolism	Carbohydrate transport and metabolism	K03271	01100::Metabolic pathways||00540::Lipopolysaccharide biosynthesis	Cytoplasm
A0A2N3XYY7	1.07949e+06	1.07884e+06	274110	328509	434950	0.320484	0.0132278	0.2	down	A0A2N3XYY7	Uncharacterized protein	A8926_3665	NA	NA	NA	NA	NA	NA	-	NA	Cytoplasm
A0A2N3XYZ3	7.57539e+06	7.64821e+06	3.04005e+06	2.82721e+06	3.47742e+06	0.409219	0.00433945	0.2	down	A0A2N3XYZ3	Nucleotide-binding universal stress UspA family protein	A8926_3622	NA	NA	GO:0006950::response to stress	Universal stress protein	Cellular processes and signaling	Signal transduction mechanisms	-	NA	Mitochondria
A0A2N3XYZ6	8.15302e+06	7.86012e+06	898941	1.30966e+06	1.2218e+06	0.142816	0.00287075	0.2	down	A0A2N3XYZ6	Hydrogenase maturation carbamoyl dehydratase HypE	A8926_3657	NA	NA	NA	hydrogenase expression formation protein HypE	Cellular processes and signaling	Posttranslational modification, protein turnover, chaperones	K04655	NA	Cytoplasm
A0A2N3XYZ8	5.84252e+06	6.54047e+06	836391	901799	929570	0.143625	0.00307352	0.2	down	A0A2N3XYZ8	CsbD-like protein	A8926_3612	NA	NA	NA	CsbD-like	Poorly characterized	Function unknown	-	NA	Nucleus
A0A2N3XZ03	994270	942025	158492	167315	69590.9	0.136136	0.0176424	0.2	down	A0A2N3XZ03	HupF/HypC family protein	A8926_3661	NA	NA	NA	PFAM HupF HypC family	Cellular processes and signaling	Posttranslational modification, protein turnover, chaperones	-	NA	Cytoplasm
A0A2N3XZ23	2.926e+07	3.00534e+07	5.79825e+06	6.17412e+06	5.97323e+06	0.201704	6.24801e-06	0.2	down	A0A2N3XZ23	Hydrogenase expression/formation protein HypD	A8926_3658	NA	GO:0046872::metal ion binding	NA	hydrogenase expression formation protein HypD	Cellular processes and signaling	Posttranslational modification, protein turnover, chaperones	K04654	NA	Cytoskeleton
A0A2N3XZ34	6.62847e+06	6.41525e+06	1.2885e+06	1.30966e+06	1.42021e+06	0.20538	3.3922e-05	0.2	down	A0A2N3XZ34	D-sedoheptulose 7-phosphate isomerase	A8926_3660	NA	GO:0030246::carbohydrate binding;GO:0016853::isomerase activity	GO:0005975::carbohydrate metabolic process	phosphoheptose isomerase	Metabolism	Carbohydrate transport and metabolism	K03271	01100::Metabolic pathways||00540::Lipopolysaccharide biosynthesis	Cytoplasm
A0A2N3XZ36	1.1079e+07	1.1559e+07	7.08675e+06	7.55654e+06	7.50831e+06	0.652342	0.00147594	0.2	down	A0A2N3XZ36	Hydrogenase large subunit	A8926_3669	NA	GO:0016151::nickel cation binding;GO:0033748::hydrogenase (acceptor) activity	GO:0055114::oxidation-reduction process	Nickel-dependent hydrogenase	Metabolism	Energy production and conversion	K06281	01120::Microbial metabolism in diverse environments||00633::Nitrotoluene degradation	Cytoskeleton
A0A2N3XZ37	2.89759e+06	2.96681e+06	109737	4807.6	3755.57	0.0134484	0.0374449	0.2	down	A0A2N3XZ37	Hydrogenase expression/formation protein HypC	A8926_3659	NA	NA	NA	Hydrogenase assembly chaperone hypC hupF	Cellular processes and signaling	Posttranslational modification, protein turnover, chaperones	K04653	NA	Cytoskeleton
A0A2N3XZ42	768447	707016	1.42943e+06	1.54873e+06	1.71261e+06	2.11945	0.00161943	0.2	up	A0A2N3XZ42	Excisionase family DNA binding protein	A8926_3727	NA	NA	NA	NA	NA	NA	-	NA	Mitochondria
A0A2N3XZ56	6.88414e+06	7.11842e+06	1.47976e+07	1.5903e+07	1.57685e+07	2.21241	9.97994e-05	0.2	up	A0A2N3XZ56	Beta/gamma crystallin	A8926_3746	NA	NA	NA	NA	NA	NA	-	NA	Extracellular
A0A2N3XZC5	219014	209649	284295	404144	378955	1.66004	0.0399309	0.2	up	A0A2N3XZC5	GntR family transcriptional regulator	A8926_3806	NA	GO:0003700::transcription factor activity, sequence-specific DNA binding;GO:0003677::DNA binding	GO:0006355::regulation of transcription, DNA-templated	transcriptional regulator	Information storage and processing	Transcription	K11475	NA	Mitochondria
A0A2N3XZD1	292881	309610	31374.4	7298.37	35907.7	0.0825246	0.0334946	0.2	down	A0A2N3XZD1	O-antigen ligase	A8926_3826	NA	NA	NA	undecaprenyl-phosphate glucose phosphotransferase activity	Cellular processes and signaling	Cell wall/membrane/envelope biogenesis	-	NA	Plasma membrane
A0A2N3XZF0	3.36158e+06	3.59292e+06	1.2885e+06	1.35124e+06	1.26357e+06	0.374175	0.00312649	0.2	down	A0A2N3XZF0	Chitinase	A8926_3831	NA	GO:0016798::hydrolase activity, acting on glycosyl bonds	GO:0071704::organic substance metabolic process	Belongs to the glycosyl hydrolase family 6	Metabolism	Carbohydrate transport and metabolism	K01183	01100::Metabolic pathways||00520::Amino sugar and nucleotide sugar metabolism	Plasma membrane
A0A2N3XZF8	156229	123911	390453	371984	281644	2.48466	0.0174599	0.2	up	A0A2N3XZF8	Phosphonopyruvate decarboxylase/sulfopyruvate decarboxylase subunit beta	A8926_3848	NA	GO:0030976::thiamine pyrophosphate binding;GO:0016829::lyase activity	NA	Thiamine pyrophosphate enzyme, C-terminal TPP binding domain	Metabolism	Amino acid transport and metabolism	K13039	01120::Microbial metabolism in diverse environments||00680::Methane metabolism	Cytoplasm
A0A2N3XZG9	4.74409e+06	5.07633e+06	587299	541323	501923	0.110691	3.81508e-05	0.2	down	A0A2N3XZG9	Subunit length determinant protein	A8926_3828	NA	NA	NA	NA	NA	NA	-	NA	Cytoplasm
A0A2N3XZH1	103988	95139.2	327613	310168	305476	3.15796	0.00723606	0.2	up	A0A2N3XZH1	Phenylacetate-CoA ligase	A8926_3869	NA	GO:0003824::catalytic activity	NA	Catalyzes the activation of phenylacetic acid (PA) to phenylacetyl-CoA (PA-CoA)	Metabolism	Coenzyme transport and metabolism	K01912	01120::Microbial metabolism in diverse environments||00360::Phenylalanine metabolism||05111::Biofilm formation - Vibrio cholerae	Cytoplasm
A0A2N3XZH3	176758	166445	1.3489e+06	1.34084e+06	1.28445e+06	7.71983	0.00137538	0.2	up	A0A2N3XZH3	SnoaL-like protein	A8926_3867	NA	NA	NA	SnoaL-like domain	Metabolism	Carbohydrate transport and metabolism	-	NA	Cytoplasm
A0A2N3XZH6	135259	145024	512002	442239	686038	3.90149	0.00618851	0.2	up	A0A2N3XZH6	3-oxoacyl-[acyl-carrier-protein] synthase-3	A8926_3868	NA	NA	NA	3-Oxoacyl-[acyl-carrier-protein (ACP)] synthase III C terminal	Metabolism	Lipid transport and metabolism	K00648	01100::Metabolic pathways||01212::Fatty acid metabolism||00061::Fatty acid biosynthesis	Cytoplasm
A0A2N3XZH9	2.45253e+06	2.48519e+06	3.50311e+06	4.15766e+06	3.55052e+06	1.51369	0.0163067	0.2	up	A0A2N3XZH9	Effector-binding domain-containing protein	A8926_3839	NA	NA	NA	Bacterial transcription activator, effector binding domain	Information storage and processing	Transcription	-	NA	Cytoplasm
A0A2N3XZI0	2089.76	3700.63	116519	148369	166506	49.6678	0.0260696	0.2	up	A0A2N3XZI0	SalK	A8926_3866	NA	NA	NA	Transcriptional regulator	Information storage and processing	Transcription	-	NA	Mitochondria
A0A2N3XZI5	2.7082e+06	2.71637e+06	763853	704180	795447	0.278176	0.000767201	0.2	down	A0A2N3XZI5	PaiB family negative transcriptional regulator	A8926_3880	NA	GO:0016491::oxidoreductase activity;GO:0010181::FMN binding	GO:0055114::oxidation-reduction process	Putative FMN-binding domain	Information storage and processing	Transcription	K07734	NA	Cytoplasm
A0A2N3XZM0	167957	222809	1.02677e+06	792994	1.03707e+06	4.8739	0.0153528	0.2	up	A0A2N3XZM0	Alkylation response protein AidB-like acyl-CoA dehydrogenase	A8926_3865	NA	GO:0050660::flavin adenine dinucleotide binding;GO:0003995::acyl-CoA dehydrogenase activity	GO:0055114::oxidation-reduction process	acyl-CoA dehydrogenase	Metabolism	Lipid transport and metabolism	K00248;K00249;K06446	01100::Metabolic pathways||01110::Biosynthesis of secondary metabolites||01120::Microbial metabolism in diverse environments||01130::Biosynthesis of antibiotics||01200::Carbon metabolism||01212::Fatty acid metabolism||00280::Valine, leucine and isoleucine degradation||00071::Fatty acid degradation||00640::Propanoate metabolism||00650::Butanoate metabolism||00410::beta-Alanine metabolism||00930::C…	Mitochondria
A0A2N3XZN3	2089.76	3700.63	114153	90515.8	24599.2	26.3964	0.0118264	0.2	up	Xaa-Pro aminopeptidase	A8926_3905	NA	NA	NA	Belongs to the peptidase M24B family	Metabolism	Amino acid transport and metabolism	K01271;K01262	NA	Mitochondria
A0A2N3XZN8	2.81237e+06	2.96681e+06	4.15742e+06	4.63579e+06	4.39638e+06	1.52151	0.00234086	0.2	up	A0A2N3XZN8	Urease subunit beta	A8926_3934	NA	NA	NA	Belongs to the urease beta subunit family	Metabolism	Amino acid transport and metabolism	K01429;K14048	01100::Metabolic pathways||01120::Microbial metabolism in diverse environments||00230::Purine metabolism||00220::Arginine biosynthesis||00791::Atrazine degradation||05120::Epithelial cell signaling in Helicobacter pylori infection	Cytoplasm
A0A2N3XZQ0	116646	127848	271262	395171	304997	2.64882	0.00680761	0.2	up	A0A2N3XZQ0	Lanthionine synthetase-like protein	A8926_3895	NA	NA	NA	Lanthionine synthetase C family protein	Cellular processes and signaling	Defense mechanisms	K20484	02020::Two-component system||02024::Quorum sensing	Mitochondria
A0A2N3XZT1	10887.2	11875.2	87035.7	81634.6	100911	7.89551	0.000111453	0.2	up	A0A2N3XZT1	Exopolyphosphatase/guanosine-5'-triphosphate, 3'-diphosphate pyrophosphatase	A8926_3987	NA	NA	NA	PFAM Ppx GppA phosphatase	Metabolism	Nucleotide transport and metabolism	K01524	00230::Purine metabolism	Mitochondria
A0A2N3XZU4	2.51882e+06	2.59114e+06	9.55302e+06	9.74971e+06	9.29402e+06	3.73085	2.57597e-05	0.2	up	A0A2N3XZU4	Polyene macrolide polyketide synthase	A8926_3944	NA	GO:0003824::catalytic activity;GO:0005488::binding	NA	polyketide synthase	Metabolism	Secondary metabolites biosynthesis, transport and catabolism	K16384;K16418;K16420	01052::Type I polyketide structures	Plasma membrane
A0A2N3XZV0	372146	273167	106302	103438	138328	0.359586	0.0406677	0.2	down	A0A2N3XZV0	Nucleoside 2-deoxyribosyltransferase-like protein	A8926_3988	NA	NA	NA	NA	NA	NA	-	NA	Cytoplasm
A0A2N3XZW0	88623.4	112993	25300.3	31713.9	10867.6	0.224458	0.0292511	0.2	down	A0A2N3XZW0	Diacylglycerol O-acyltransferase	A8926_4025	NA	NA	GO:0071704::organic substance metabolic process;GO:0044710::single-organism metabolic process;GO:0044238::primary metabolic process	Belongs to the long-chain O-acyltransferase family	Poorly characterized	Function unknown	K00635	01100::Metabolic pathways||00561::Glycerolipid metabolism	Cytoplasm
A0A2N3XZW1	4.07177e+06	3.99749e+06	925315	908034	777996	0.215744	0.000978372	0.2	down	A0A2N3XZW1	Choice-of-anchor C domain-containing protein	A8926_4007	NA	NA	NA	Protein of unknown function (DUF642)	Poorly characterized	Function unknown	-	NA	Extracellular
A0A2N3XZW4	2.17793e+06	2.05172e+06	1.3187e+06	1.25769e+06	1.34711e+06	0.618412	0.00638688	0.2	down	A0A2N3XZW4	NTE family protein	A8926_4027	NA	NA	GO:0008152::metabolic process	Phospholipase	Poorly characterized	Function unknown	K07001	NA	Cytoplasm
A0A2N3XZW7	9.30827e+06	1.02105e+07	1.72135e+07	1.83976e+07	1.8588e+07	1.85119	0.0164312	0.2	up	A0A2N3XZW7	Uncharacterized protein	A8926_4010	NA	NA	NA	NA	NA	NA	-	NA	Cytoplasm
A0A2N3XZY2	8.94843e+06	8.73668e+06	3.64404e+06	3.71071e+06	3.83248e+06	0.421719	2.74526e-05	0.2	down	A0A2N3XZY2	Putative cobalt transporter CbtA	A8926_4028	NA	NA	NA	Probable cobalt transporter subunit (CbtA)	Poorly characterized	Function unknown	-	NA	Plasma membrane
A0A2N3XZZ0	3.7877e+06	3.53513e+06	1.67102e+06	1.63188e+06	1.67083e+06	0.452807	0.0209786	0.2	down	A0A2N3XZZ0	Tol biopolymer transport system component	A8926_4044	NA	GO:0016787::hydrolase activity	NA	WD40-like Beta Propeller Repeat	Metabolism	Secondary metabolites biosynthesis, transport and catabolism	K08676;K03641	NA	Extracellular
A0A2N3XZZ2	945910	906084	321698	462453	460880	0.448177	0.0185519	0.2	down	A0A2N3XZZ2	argininosuccinate lyase	A8926_4056	NA	GO:0003824::catalytic activity	NA	Lyase	Metabolism	Amino acid transport and metabolism	K01755	01100::Metabolic pathways||01110::Biosynthesis of secondary metabolites||01130::Biosynthesis of antibiotics||01230::Biosynthesis of amino acids||00250::Alanine, aspartate and glutamate metabolism||00220::Arginine biosynthesis	Mitochondria
A0A2N3Y006	1.07002e+06	1.2137e+06	1.90255e+06	2.14119e+06	2.10943e+06	1.79624	0.0233858	0.2	up	A0A2N3Y006	Cation diffusion facilitator CzcD-associated flavoprotein CzcO	A8926_4071	NA	GO:0050660::flavin adenine dinucleotide binding;GO:0004499::N,N-dimethylaniline monooxygenase activity;GO:0050661::NADP binding	GO:0055114::oxidation-reduction process	Flavin-binding monooxygenase-like	Metabolism	Inorganic ion transport and metabolism	K14520;K03379;K07222	01100::Metabolic pathways||01120::Microbial metabolism in diverse environments||01220::Degradation of aromatic compounds||00930::Caprolactam degradation	Extracellular
A0A2N3Y016	6.80839e+06	6.94504e+06	1.26837e+07	1.26809e+07	1.368e+07	1.89259	0.000480794	0.2	up	A0A2N3Y016	Kynurenine formamidase	A8926_4074	NA	GO:0004061::arylformamidase activity	GO:0019441::tryptophan catabolic process to kynurenine	Putative cyclase	Poorly characterized	Function unknown	-	NA	Mitochondria
A0A2N3Y019	335641	300170	480637	593141	642667	1.79974	0.01121	0.2	up	A0A2N3Y019	Uncharacterized protein	A8926_4012	NA	NA	NA	NA	NA	NA	-	NA	Mitochondria
A0A2N3Y040	65822.4	52624.4	115250	135686	146697	2.23804	0.0322661	0.2	up	A0A2N3Y040	Succinyl-CoA reductase (NADPH)	A8926_4096	NA	GO:0016491::oxidoreductase activity	NA	Belongs to the aldehyde dehydrogenase family	Metabolism	Energy production and conversion	K00135	01100::Metabolic pathways||01120::Microbial metabolism in diverse environments||00650::Butanoate metabolism||00250::Alanine, aspartate and glutamate metabolism||00310::Lysine degradation||00350::Tyrosine metabolism||00760::Nicotinate and nicotinamide metabolism	Cytoplasm
A0A2N3Y042	115628	97425.1	169839	145854	211438	1.64945	0.0381553	0.2	up	A0A2N3Y042	Cysteine synthase A	A8926_4100	NA	GO:0004124::cysteine synthase activity;GO:0016740::transferase activity	GO:0019344::cysteine biosynthetic process	Cysteine synthase	Metabolism	Amino acid transport and metabolism	K01738	01100::Metabolic pathways||01110::Biosynthesis of secondary metabolites||01120::Microbial metabolism in diverse environments||01130::Biosynthesis of antibiotics||01200::Carbon metabolism||01230::Biosynthesis of amino acids||00270::Cysteine and methionine metabolism||00920::Sulfur metabolism	Mitochondria
A0A2N3Y048	2.41466e+06	1.94577e+06	904178	1.26809e+06	1.03951e+06	0.491049	0.0248455	0.2	down	A0A2N3Y048	Alkylation response protein AidB-like acyl-CoA dehydrogenase	A8926_4106	GO:0016020::membrane	GO:0016627::oxidoreductase activity, acting on the CH-CH group of donors	GO:0008152::metabolic process	Acyl-CoA dehydrogenase, C-terminal domain	Metabolism	Lipid transport and metabolism	K00248;K00249	01100::Metabolic pathways||01110::Biosynthesis of secondary metabolites||01130::Biosynthesis of antibiotics||01200::Carbon metabolism||01212::Fatty acid metabolism||00280::Valine, leucine and isoleucine degradation||00071::Fatty acid degradation||00640::Propanoate metabolism||00650::Butanoate metabolism||00410::beta-Alanine metabolism	Cytoplasm
A0A2N3Y054	669920	816445	1.65089e+06	1.83976e+06	1.58729e+06	2.27757	0.0408093	0.2	up	A0A2N3Y054	FHA domain-containing protein	A8926_4110	NA	NA	NA	histone H2A K63-linked ubiquitination	Cellular processes and signaling	Signal transduction mechanisms	K01768;K02283	00230::Purine metabolism||02025::Biofilm formation - Pseudomonas aeruginosa	Cytoplasm
A0A2N3Y061	70509.7	66970.8	121683	208067	151934	2.33577	0.0310383	0.2	up	A0A2N3Y061	Phytanoyl-CoA dioxygenase PhyH	A8926_4122	NA	NA	NA	Phytanoyl-CoA dioxygenase (PhyH)	Metabolism	Secondary metabolites biosynthesis, transport and catabolism	-	NA	Nucleus
A0A2N3Y071	109071	95981.6	320260	370835	320391	3.28853	0.00340311	0.2	up	A0A2N3Y071	MFS transporter	A8926_4131	NA	NA	NA	Major facilitator Superfamily	Metabolism	Amino acid transport and metabolism	-	NA	Plasma membrane
A0A2N3Y076	2089.76	3700.63	135405	188441	129046	52.143	0.0220884	0.2	up	A0A2N3Y076	D-3-phosphoglycerate dehydrogenase	A8926_4130	NA	NA	NA	D-isomer specific 2-hydroxyacid dehydrogenase, catalytic domain	Metabolism	Amino acid transport and metabolism	K00058	01100::Metabolic pathways||01120::Microbial metabolism in diverse environments||01130::Biosynthesis of antibiotics||01200::Carbon metabolism||01230::Biosynthesis of amino acids||00260::Glycine, serine and threonine metabolism||00680::Methane metabolism	Mitochondria
A0A2N3Y078	6.1266e+08	6.2226e+08	1.84215e+08	1.81898e+08	1.8588e+08	0.297991	2.41879e-05	0.2	down	A0A2N3Y078	Uncharacterized protein	A8926_4077	NA	NA	NA	NA	NA	NA	K00689	02020::Two-component system||00500::Starch and sucrose metabolism	Cytoplasm
A0A2N3Y081	1.38251e+06	1.28112e+06	1.95288e+06	2.06843e+06	2.2974e+06	1.58148	0.00517043	0.2	up	A0A2N3Y081	Phage tail-like protein	A8926_4143	NA	NA	NA	T4-like virus tail tube protein gp19	Poorly characterized	Function unknown	-	NA	Cytoplasm
A0A2N3Y087	909155	833406	3.58364e+06	3.3677e+06	3.33123e+06	3.93389	0.00426434	0.2	up	A0A2N3Y087	N-acetyl-gamma-glutamyl-phosphate reductase	argC	NA	GO:0016620::oxidoreductase activity, acting on the aldehyde or oxo group of donors, NAD or NADP as acceptor;GO:0005488::binding	GO:0008652::cellular amino acid biosynthetic process	Semialdehyde dehydrogenase, NAD binding domain	Metabolism	Amino acid transport and metabolism	K00145	01100::Metabolic pathways||01110::Biosynthesis of secondary metabolites||01130::Biosynthesis of antibiotics||01230::Biosynthesis of amino acids||01210::2-Oxocarboxylic acid metabolism||00220::Arginine biosynthesis	Cytoplasm
A0A2N3Y0A5	2089.76	3700.63	101731	168182	186368	52.5333	0.00930729	0.2	up	A0A2N3Y0A5	Rieske-type oxygenase	A8926_4165	NA	NA	NA	Rieske 2Fe-2S	Metabolism	Inorganic ion transport and metabolism	K15982	01100::Metabolic pathways||01120::Microbial metabolism in diverse environments||00984::Steroid degradation	Mitochondria
A0A2N3Y0B1	2089.76	3700.63	1.06704e+06	1.10178e+06	954387	359.585	0.0272198	0.2	up	A0A2N3Y0B1	Putative TIM-barrel fold metal-dependent hydrolase	A8926_4108	NA	NA	NA	Amidohydrolase	Poorly characterized	Function unknown	K07046	01120::Microbial metabolism in diverse environments||00051::Fructose and mannose metabolism	Cytoplasm
A0A2N3Y0B3	2089.76	3700.63	78544.7	51268.6	143364	31.4518	0.005213	0.2	up	A0A2N3Y0B3	GntR family transcriptional regulator	A8926_4179	NA	NA	NA	gntR family	Information storage and processing	Transcription	K00615;K11475;K14348	01100::Metabolic pathways||01110::Biosynthesis of secondary metabolites||01120::Microbial metabolism in diverse environments||01130::Biosynthesis of antibiotics||01200::Carbon metabolism||01230::Biosynthesis of amino acids||00030::Pentose phosphate pathway||00710::Carbon fixation in photosynthetic organisms||01051::Biosynthesis of ansamycins	Cytoplasm
A0A2N3Y0C6	133639	161367	324662	349118	281511	2.1588	0.0237138	0.2	up	A0A2N3Y0C6	(R,R)-butanediol dehydrogenase/meso-butanediol dehydrogenase/diacetyl reductase/L-iditol 2-dehydrogenase	A8926_4129	NA	NA	NA	Alcohol dehydrogenase GroES-like domain	Metabolism	Amino acid transport and metabolism	K00008;K00004	01100::Metabolic pathways||00650::Butanoate metabolism||00051::Fructose and mannose metabolism||00040::Pentose and glucuronate interconversions	Cytoplasm
A0A2N3Y0D0	619954	524435	1.1375e+06	948657	945762	1.76625	0.0297227	0.2	up	A0A2N3Y0D0	Transketolase	A8926_4197	NA	GO:0046872::metal ion binding;GO:0004802::transketolase activity	GO:0008152::metabolic process	Catalyzes the transfer of a two-carbon ketol group from a ketose donor to an aldose acceptor, via a covalent intermediate with the cofactor thiamine pyrophosphate	Metabolism	Carbohydrate transport and metabolism	K00615	01100::Metabolic pathways||01110::Biosynthesis of secondary metabolites||01120::Microbial metabolism in diverse environments||01130::Biosynthesis of antibiotics||01200::Carbon metabolism||01230::Biosynthesis of amino acids||00030::Pentose phosphate pathway||00710::Carbon fixation in photosynthetic organisms||01051::Biosynthesis of ansamycins	Cytoplasm
A0A2N3Y0D5	2089.76	3700.63	54129	65574.1	77400.1	22.6932	0.035141	0.2	up	A0A2N3Y0D5	6-phosphogluconate dehydrogenase	A8926_4200	NA	GO:0004616::phosphogluconate dehydrogenase (decarboxylating) activity	GO:0006098::pentose-phosphate shunt;GO:0055114::oxidation-reduction process	6-phosphogluconate dehydrogenase, C-terminal domain	Metabolism	Carbohydrate transport and metabolism	K00033	01100::Metabolic pathways||01110::Biosynthesis of secondary metabolites||01120::Microbial metabolism in diverse environments||01130::Biosynthesis of antibiotics||01200::Carbon metabolism||00030::Pentose phosphate pathway||00480::Glutathione metabolism	Mitochondria
A0A2N3Y0E5	430621	452342	209243	171979	125501	0.382593	0.019957	0.2	down	A0A2N3Y0E5	F5/8 type C domain-containing protein	A8926_4162	NA	NA	NA	F5/8 type C domain	Poorly characterized	Function unknown	K12373;K21104	01100::Metabolic pathways||00520::Amino sugar and nucleotide sugar metabolism||00511::Other glycan degradation	Mitochondria
A0A2N3Y0H0	324800	345717	464124	528730	588612	1.57238	0.0129786	0.2	up	A0A2N3Y0H0	SnoaL-like domain-containing protein	A8926_4228	NA	NA	NA	SnoaL-like domain	Poorly characterized	Function unknown	K06893	NA	Cytoplasm
A0A2N3Y0H8	2089.76	3700.63	82754.5	84986.6	61316	26.3721	0.032728	0.2	up	A0A2N3Y0H8	Iron complex transport system permease protein	A8926_4251	GO:0016021::integral component of membrane;GO:0005886::plasma membrane	GO:0005215::transporter activity	GO:0006810::transport	Belongs to the binding-protein-dependent transport system permease family. FecCD subfamily	Metabolism	Inorganic ion transport and metabolism	K02015	02010::ABC transporters	Extracellular
A0A2N3Y0I0	307827	315429	208431	208580	202385	0.662538	0.000731843	0.2	down	A0A2N3Y0I0	O-methyltransferase	A8926_4244	NA	NA	NA	o-methyltransferase	Metabolism	Secondary metabolites biosynthesis, transport and catabolism	K21255;K14251;K20421	01130::Biosynthesis of antibiotics||01059::Biosynthesis of enediyne antibiotics||01057::Biosynthesis of type II polyketide products||00253::Tetracycline biosynthesis	Mitochondria
A0A2N3Y0J9	175988	149789	520093	533490	533549	3.24789	0.0412623	0.2	up	A0A2N3Y0J9	Cytochrome P450	A8926_4271	NA	GO:0020037::heme binding;GO:0016705::oxidoreductase activity, acting on paired donors, with incorporation or reduction of molecular oxygen;GO:0004497::monooxygenase activity;GO:0005506::iron ion binding	GO:0055114::oxidation-reduction process	Cytochrome P450	Metabolism	Secondary metabolites biosynthesis, transport and catabolism	K16046;K15468;K17876;K05525	01110::Biosynthesis of secondary metabolites||01120::Microbial metabolism in diverse environments||00984::Steroid degradation	Cytoplasm
A0A2N3Y0L9	2089.76	3700.63	101705	87456.2	107869	34.1981	0.0417572	0.2	up	A0A2N3Y0L9	Ribonuclease R-like protein with winged-helix domain	A8926_4308	NA	NA	NA	Ribonuclease R winged-helix domain	Information storage and processing	Transcription	-	NA	Cytoplasm
A0A2N3Y0N9	108157	113577	769238	853240	688591	6.94848	0.000277764	0.2	up	A0A2N3Y0N9	ATP-grasp domain-containing protein	A8926_4331	NA	GO:0046872::metal ion binding;GO:0005524::ATP binding;GO:0016874::ligase activity	NA	5-(carboxyamino)imidazole ribonucleotide synthase activity	Metabolism	Nucleotide transport and metabolism	-	NA	Nucleus
A0A2N3Y0Q8	2089.76	3700.63	465677	476719	327639	146.223	0.0157095	0.2	up	A0A2N3Y0Q8	Ferredoxin	A8926_4353	NA	NA	NA	4Fe-4S single cluster domain of Ferredoxin I	Metabolism	Energy production and conversion	K05337	NA	Cytoplasm
A0A2N3Y0R1	409823	347080	669139	790227	678835	1.88329	0.0288871	0.2	up	A0A2N3Y0R1	L-alanine-DL-glutamate epimerase-like enolase superfamily enzyme	A8926_4317	NA	NA	NA	Mandelate racemase / muconate lactonizing enzyme, C-terminal domain	Cellular processes and signaling	Cell wall/membrane/envelope biogenesis	K18983;K20023	00053::Ascorbate and aldarate metabolism	Mitochondria
A0A2N3Y0R7	1.91279e+06	1.75312e+06	1.17777e+06	1.27848e+06	1.18003e+06	0.661279	0.0207249	0.2	down	A0A2N3Y0R7	Phosphotriesterase-related protein	A8926_4351	NA	NA	NA	Phosphotriesterase family	Poorly characterized	Function unknown	K07048	NA	Cytoplasm
A0A2N3Y0T8	486908	470029	928078	924085	950282	1.95237	0.00379703	0.2	up	A0A2N3Y0T8	Steroid delta-isomerase-like uncharacterized protein	A8926_4372	NA	NA	NA	SnoaL-like polyketide cyclase	Poorly characterized	Function unknown	-	NA	Cytoplasm
A0A2N3Y0U9	994270	1.127e+06	551000	339558	566010	0.457765	0.02912	0.2	down	A0A2N3Y0U9	GntR family transcriptional regulator	A8926_4315	NA	NA	NA	FCD	Information storage and processing	Transcription	K11476	NA	Cytoplasm
A0A2N3Y0V1	2089.76	3700.63	304723	362200	343630	116.348	0.0325657	0.2	up	A0A2N3Y0V1	L-glutamine:2-deoxy-scyllo-inosose/3-amino-2, 3-dideoxy-scyllo-inosose aminotransferase	A8926_4387	NA	GO:0070548::L-glutamine aminotransferase activity	NA	Belongs to the DegT DnrJ EryC1 family	Metabolism	Amino acid transport and metabolism	K13547;K05957;K16016	01130::Biosynthesis of antibiotics||00521::Streptomycin biosynthesis||01051::Biosynthesis of ansamycins||00524::Neomycin, kanamycin and gentamicin biosynthesis	Mitochondria
A0A2N3Y0V7	745459	683287	2.03341e+06	1.96449e+06	2.23474e+06	2.90822	0.00114179	0.2	up	A0A2N3Y0V7	Uncharacterized protein	A8926_4382	NA	NA	NA	NA	NA	NA	-	NA	Nucleus
A0A2N3Y0W1	237806	265919	1.05697e+06	981935	984691	4.00165	0.00948061	0.2	up	A0A2N3Y0W1	Uncharacterized protein	A8926_4397	NA	NA	NA	NA	NA	NA	-	NA	Cytoplasm
A0A2N3Y0W8	2.00748e+06	1.9554e+06	1.53009e+07	1.57991e+07	1.63951e+07	7.99	3.50739e-06	0.2	up	A0A2N3Y0W8	Aldehyde dehydrogenase (NAD+)	A8926_4404	NA	GO:0008802::betaine-aldehyde dehydrogenase activity	GO:0055114::oxidation-reduction process	Belongs to the aldehyde dehydrogenase family	Metabolism	Energy production and conversion	K00128	01100::Metabolic pathways||01110::Biosynthesis of secondary metabolites||01120::Microbial metabolism in diverse environments||01130::Biosynthesis of antibiotics||00620::Pyruvate metabolism||00280::Valine, leucine and isoleucine degradation||00071::Fatty acid degradation||00010::Glycolysis / Gluconeogenesis||00410::beta-Alanine metabolism||00330::Arginine and proline metabolism||00380::Tryptophan …	Cytoplasm
A0A2N3Y0X0	2089.76	3700.63	438805	263992	403615	127.385	0.00992437	0.2	up	A0A2N3Y0X0	Asparagine synthase (Glutamine-hydrolysing)	A8926_4392	NA	GO:0004066::asparagine synthase (glutamine-hydrolyzing) activity	GO:0006529::asparagine biosynthetic process	Asparagine synthase	Metabolism	Amino acid transport and metabolism	K01953	01100::Metabolic pathways||01110::Biosynthesis of secondary metabolites||00250::Alanine, aspartate and glutamate metabolism	Cytoplasm
A0A2N3Y0X3	2089.76	3700.63	33574.4	41022.1	26236.4	11.6092	0.0381801	0.2	up	A0A2N3Y0X3	Riboflavin biosynthesis protein RibBA	ribBA	NA	GO:0003935::GTP cyclohydrolase II activity;GO:0030145::manganese ion binding;GO:0005525::GTP binding;GO:0008686::3,4-dihydroxy-2-butanone-4-phosphate synthase activity;GO:0000287::magnesium ion binding;GO:0008270::zinc ion binding	GO:0009231::riboflavin biosynthetic process	Catalyzes the conversion of D-ribulose 5-phosphate to formate and 3,4-dihydroxy-2-butanone 4-phosphate	Metabolism	Coenzyme transport and metabolism	K14652	01100::Metabolic pathways||01110::Biosynthesis of secondary metabolites||00740::Riboflavin metabolism	Cytoplasm
A0A2N3Y0X6	2089.76	3700.63	310488	402925	389198	126.947	0.0253298	0.2	up	A0A2N3Y0X6	4-hydroxy-2-oxoheptanedioate aldolase	A8926_4350	NA	GO:0046872::metal ion binding;GO:0003824::catalytic activity	NA	HpcH/HpaI aldolase/citrate lyase family	Metabolism	Carbohydrate transport and metabolism	K02510	01120::Microbial metabolism in diverse environments||00350::Tyrosine metabolism	Cytoplasm
A0A2N3Y0X7	1.1079e+06	1.22333e+06	1.45963e+07	1.53833e+07	1.368e+07	12.4854	0.000671925	0.2	up	A0A2N3Y0X7	Alkanesulfonate monooxygenase SsuD/methylene tetrahydromethanopterin reductase-like flavin-dependent oxidoreductase (Luciferase family)	A8926_4409	NA	GO:0004497::monooxygenase activity;GO:0016705::oxidoreductase activity, acting on paired donors, with incorporation or reduction of molecular oxygen	GO:0055114::oxidation-reduction process	Luciferase-like monooxygenase	Metabolism	Energy production and conversion	K17228;K09018	01100::Metabolic pathways||00240::Pyrimidine metabolism||00920::Sulfur metabolism	Cytoplasm
A0A2N3Y0Y9	2089.76	3700.63	60522.4	123520	72290.2	29.5124	0.0092497	0.2	up	A0A2N3Y0Y9	L-prolyl-[peptidyl carrier protein] dehydrogenase	A8926_4395	NA	GO:0016627::oxidoreductase activity, acting on the CH-CH group of donors	GO:0008152::metabolic process	Acyl-CoA dehydrogenase, C-terminal domain	Metabolism	Lipid transport and metabolism	K00249;K00248;K00253	01100::Metabolic pathways||01110::Biosynthesis of secondary metabolites||01130::Biosynthesis of antibiotics||01200::Carbon metabolism||01212::Fatty acid metabolism||00280::Valine, leucine and isoleucine degradation||00071::Fatty acid degradation||00640::Propanoate metabolism||00650::Butanoate metabolism||00410::beta-Alanine metabolism	Cytoplasm
A0A2N3Y0Z3	3.58884e+06	3.61219e+06	5.41572e+06	5.47771e+06	5.46154e+06	1.51413	7.84695e-06	0.2	up	A0A2N3Y0Z3	Amino acid ABC transporter substrate-binding protein (PAAT family)	A8926_4449	NA	NA	NA	Bacterial periplasmic substrate-binding proteins	Metabolism	Amino acid transport and metabolism	K02030	NA	Extracellular
A0A2N3Y103	1.33516e+06	1.29076e+06	303245	259325	400913	0.244608	0.00711721	0.2	down	A0A2N3Y103	Ricin-type beta-trefoil lectin protein	A8926_4460	NA	NA	NA	Ricin-type beta-trefoil lectin domain	Metabolism	Carbohydrate transport and metabolism	K01201;K01181	01100::Metabolic pathways||00511::Other glycan degradation||00600::Sphingolipid metabolism	Extracellular
A0A2N3Y112	761561	695136	294343	158789	147736	0.274991	0.021924	0.2	down	A0A2N3Y112	HTH cro/C1-type domain-containing protein	A8926_4467	NA	NA	NA	Tetratricopeptide repeat	Poorly characterized	Function unknown	-	NA	Cytoplasm
A0A2N3Y132	104391	157104	4358.1	4807.6	3755.57	0.032942	0.0216542	0.2	down	A0A2N3Y132	Ketol-acid reductoisomerase (NADP(+))	ilvC	NA	GO:0004455::ketol-acid reductoisomerase activity;GO:0016853::isomerase activity	GO:0009097::isoleucine biosynthetic process;GO:0009099::valine biosynthetic process;GO:0055114::oxidation-reduction process	Involved in the biosynthesis of branched-chain amino acids (BCAA). Catalyzes an alkyl-migration followed by a ketol- acid reduction of (S)-2-acetolactate (S2AL) to yield (R)-2,3- dihydroxy-isovalerate. In the isomerase reaction, S2AL is rearranged via a Mg-dependent methyl migration to produce 3- hydroxy-3-methyl-2-ketobutyrate (HMKB). In the reductase reaction, this 2-ketoacid undergoes a metal-…	Metabolism	Amino acid transport and metabolism	K00053	01100::Metabolic pathways||01110::Biosynthesis of secondary metabolites||01130::Biosynthesis of antibiotics||01230::Biosynthesis of amino acids||01210::2-Oxocarboxylic acid metabolism||00770::Pantothenate and CoA biosynthesis||00290::Valine, leucine and isoleucine biosynthesis	Cytoplasm
A0A2N3Y140	2.82183e+06	3.28468e+06	8.73764e+06	9.01172e+06	8.68834e+06	2.88628	0.0411783	0.2	up	A0A2N3Y140	4-hydroxy-tetrahydrodipicolinate synthase	A8926_4455	NA	GO:0003824::catalytic activity	GO:0008652::cellular amino acid biosynthetic process	Flavin containing amine oxidoreductase	Metabolism	Coenzyme transport and metabolism	K01714	01100::Metabolic pathways||01110::Biosynthesis of secondary metabolites||01120::Microbial metabolism in diverse environments||01130::Biosynthesis of antibiotics||01230::Biosynthesis of amino acids||00300::Lysine biosynthesis||00261::Monobactam biosynthesis	Cytoplasm
A0A2N3Y148	1.8465e+07	1.87834e+07	1.02677e+08	1.11217e+08	1.13826e+08	5.86549	0.000130491	0.2	up	A0A2N3Y148	Aryl-alcohol dehydrogenase-like predicted oxidoreductase	A8926_4518	NA	NA	NA	Aldo/keto reductase family	Metabolism	Energy production and conversion	K05882	NA	Extracellular
A0A2N3Y151	248306	281746	395146	511935	461254	1.721	0.0128075	0.2	up	A0A2N3Y151	Peptide/nickel transport system substrate-binding protein	A8926_4423	GO:0043190::ATP-binding cassette (ABC) transporter complex	NA	GO:0055085::transmembrane transport	ABC-type dipeptide transport system	Metabolism	Amino acid transport and metabolism	K02035	02024::Quorum sensing	Extracellular
A0A2N3Y156	2089.76	3700.63	236960	338843	377824	109.794	0.0131421	0.2	up	A0A2N3Y156	Fatty-acyl-CoA synthase	A8926_4523	NA	GO:0008756::o-succinylbenzoate-CoA ligase activity	GO:0008152::metabolic process	PFAM AMP-dependent synthetase	Metabolism	Lipid transport and metabolism	K00666	NA	Mitochondria
A0A2N3Y162	692328	520886	4.74128e+06	4.25121e+06	4.26063e+06	7.28264	0.034335	0.2	up	A0A2N3Y162	Cytochrome P450	A8926_4520	NA	GO:0046872::metal ion binding;GO:0016491::oxidoreductase activity	NA	cytochrome P450	Metabolism	Secondary metabolites biosynthesis, transport and catabolism	K21115;K19106;K14366;K15468	01130::Biosynthesis of antibiotics||01052::Type I polyketide structures||00261::Monobactam biosynthesis||00522::Biosynthesis of 12-, 14- and 16-membered macrolides	Cytoplasm
A0A2N3Y173	935349	721578	4.18762e+06	3.88741e+06	3.35211e+06	4.59773	0.0209548	0.2	up	A0A2N3Y173	Caffeoyl-CoA O-methyltransferase	A8926_4522	NA	GO:0008171::O-methyltransferase activity	GO:0032259::methylation	O-methyltransferase	Poorly characterized	Function unknown	K21189;K00588	01100::Metabolic pathways||01110::Biosynthesis of secondary metabolites||00360::Phenylalanine metabolism||01059::Biosynthesis of enediyne antibiotics	Mitochondria
A0A2N3Y179	33007.5	36440.8	212600	135309	136401	4.64912	0.00561551	0.2	up	A0A2N3Y179	Oxygen-dependent protoporphyrinogen oxidase	A8926_4456	NA	NA	NA	Flavin containing amine oxidoreductase	Metabolism	Coenzyme transport and metabolism	K00231	01100::Metabolic pathways||01110::Biosynthesis of secondary metabolites||00860::Porphyrin and chlorophyll metabolism	Cytoplasm
A0A2N3Y183	1.25941e+06	1.17517e+06	5.90898e+06	5.47771e+06	5.94191e+06	4.74514	0.000536096	0.2	up	A0A2N3Y183	Putative F420-dependent oxidoreductase	A8926_4514	NA	NA	NA	COG2141 Coenzyme F420-dependent N5,N10-methylene tetrahydromethanopterin reductase and related flavin-dependent oxidoreductases	Metabolism	Energy production and conversion	K04091;K17228;K00320	01100::Metabolic pathways||01120::Microbial metabolism in diverse environments||01200::Carbon metabolism||00680::Methane metabolism||00920::Sulfur metabolism	Mitochondria
A0A2N3Y193	3.693e+06	3.66035e+06	1.92268e+07	1.98528e+07	1.95279e+07	5.31345	1.54614e-06	0.2	up	A0A2N3Y193	Histidine ammonia-lyase	A8926_4517	NA	GO:0004397::histidine ammonia-lyase activity	NA	Aromatic amino acid lyase	Metabolism	Amino acid transport and metabolism	K01745;K10775	01100::Metabolic pathways||01110::Biosynthesis of secondary metabolites||00360::Phenylalanine metabolism||00340::Histidine metabolism	Cytoplasm
A0A2N3Y1B6	110118	153058	4358.1	4807.6	3755.57	0.0327317	0.0119393	0.2	down	A0A2N3Y1B6	Methylenetetrahydrofolate reductase	A8926_4608	NA	GO:0016491::oxidoreductase activity	GO:0008652::cellular amino acid biosynthetic process;GO:0006555::methionine metabolic process	PFAM Methylenetetrahydrofolate reductase	Metabolism	Amino acid transport and metabolism	K00297	01100::Metabolic pathways||01120::Microbial metabolism in diverse environments||01200::Carbon metabolism||00720::Carbon fixation pathways in prokaryotes||00670::One carbon pool by folate	Mitochondria
A0A2N3Y1C6	833047	1.06921e+06	184429	137400	231943	0.194076	0.00381181	0.2	down	A0A2N3Y1C6	Acetolactate synthase-1/2/3 large subunit	A8926_4619	NA	GO:0000287::magnesium ion binding;GO:0003824::catalytic activity;GO:0030976::thiamine pyrophosphate binding	NA	Thiamine pyrophosphate enzyme, central domain	Metabolism	Amino acid transport and metabolism	K01652	01100::Metabolic pathways||01110::Biosynthesis of secondary metabolites||01130::Biosynthesis of antibiotics||01230::Biosynthesis of amino acids||00650::Butanoate metabolism||01210::2-Oxocarboxylic acid metabolism||00770::Pantothenate and CoA biosynthesis||00290::Valine, leucine and isoleucine biosynthesis||00660::C5-Branched dibasic acid metabolism	Cytoplasm
A0A2N3Y1C9	8.53179e+07	8.31285e+07	3.33198e+07	3.32613e+07	3.49831e+07	0.401964	2.95915e-05	0.2	down	A0A2N3Y1C9	GDSL-like lipase/acylhydrolase family protein	A8926_4613	NA	NA	NA	lipolytic protein G-D-S-L family	Metabolism	Amino acid transport and metabolism	-	NA	Cytoplasm
A0A2N3Y1D4	360165	412347	4358.1	4807.6	3755.57	0.0111509	4.60932e-05	0.2	down	A0A2N3Y1D4	Asparaginase	A8926_4621	NA	NA	NA	L-asparaginase II	Metabolism	Amino acid transport and metabolism	-	NA	Cytoplasm
A0A2N3Y1F3	138266	86597.4	4358.1	4807.6	3755.57	0.0383085	0.0306689	0.2	down	A0A2N3Y1F3	Citrate synthase	A8926_4606	GO:0005737::cytoplasm	GO:0046912::transferase activity, transferring acyl groups, acyl groups converted into alkyl on transfer	GO:0006099::tricarboxylic acid cycle	Citrate synthase, C-terminal domain	Metabolism	Energy production and conversion	K01647	01100::Metabolic pathways||01110::Biosynthesis of secondary metabolites||01120::Microbial metabolism in diverse environments||01130::Biosynthesis of antibiotics||01200::Carbon metabolism||01230::Biosynthesis of amino acids||00630::Glyoxylate and dicarboxylate metabolism||01210::2-Oxocarboxylic acid metabolism||00020::Citrate cycle (TCA cycle)	Cytoplasm
A0A2N3Y1F6	1.12684e+06	1.30039e+06	618454	690829	633924	0.533725	0.036142	0.2	down	A0A2N3Y1F6	Uncharacterized protein	A8926_4614	NA	NA	NA	NA	NA	NA	-	NA	NA
A0A2N3Y1F9	1.78969e+06	1.9554e+06	4358.1	4807.6	3755.57	0.00230013	6.83735e-06	0.2	down	A0A2N3Y1F9	2-methylcitrate dehydratase	A8926_4604	NA	GO:0047547::2-methylcitrate dehydratase activity	NA	MmgE/PrpD family	Poorly characterized	Function unknown	K01720	00640::Propanoate metabolism	Mitochondria
A0A2N3Y1G1	368968	379646	669177	544164	628678	1.64038	0.0119224	0.2	up	A0A2N3Y1G1	Monosaccharide ABC transporter substrate-binding protein (CUT2 family)	A8926_4649	NA	NA	NA	ABC-type sugar transport system periplasmic component	Metabolism	Carbohydrate transport and metabolism	K02058;K10439	02010::ABC transporters||02030::Bacterial chemotaxis	Extracellular
A0A2N3Y1G2	5.88987e+06	7.27254e+06	2.3958e+06	2.40105e+06	2.88219e+06	0.388938	0.0256466	0.2	down	A0A2N3Y1G2	Uncharacterized protein	A8926_4617	NA	NA	NA	Antioxidant protein with alkyl hydroperoxidase activity. Required for the reduction of the AhpC active site cysteine residues and for the regeneration of the AhpC enzyme activity	Poorly characterized	Function unknown	-	NA	Cytoplasm
A0A2N3Y1G7	284810	311273	48009.8	27678.1	52522.6	0.143392	0.00778924	0.2	down	A0A2N3Y1G7	Gluconate 2-dehydrogenase	A8926_4667	NA	GO:0016491::oxidoreductase activity	NA	Belongs to the D-isomer specific 2-hydroxyacid dehydrogenase family	Metabolism	Amino acid transport and metabolism	K00015;K00090;K16843;K00058	01100::Metabolic pathways||01110::Biosynthesis of secondary metabolites||01120::Microbial metabolism in diverse environments||01130::Biosynthesis of antibiotics||01200::Carbon metabolism||01230::Biosynthesis of amino acids||00260::Glycine, serine and threonine metabolism||00630::Glyoxylate and dicarboxylate metabolism||00680::Methane metabolism||00270::Cysteine and methionine metabolism||00030::P…	Cytoplasm
A0A2N3Y1H2	151152	85004.6	4358.1	4807.6	3755.57	0.0364766	0.0437048	0.2	down	A0A2N3Y1H2	Heme oxygenase-like protein	A8926_4615	NA	NA	NA	Iron-containing redox enzyme	Poorly characterized	Function unknown	-	NA	Mitochondria
A0A2N3Y1I0	1.37304e+06	1.34855e+06	2.6072e+06	2.65051e+06	3.20591e+06	2.0732	0.00742693	0.2	up	A0A2N3Y1I0	2-dehydro-3-deoxyglucarate aldolase/4-hydroxy-2-oxoheptanedioate aldolase	A8926_4652	NA	NA	NA	Belongs to the HpcH HpaI aldolase family	Metabolism	Carbohydrate transport and metabolism	K02510;K01630	01120::Microbial metabolism in diverse environments||00350::Tyrosine metabolism||00053::Ascorbate and aldarate metabolism	Extracellular
A0A2N3Y1J3	1.07002e+07	1.09811e+07	185754	151706	173789	0.0157201	0.000112265	0.2	down	A0A2N3Y1J3	Methylisocitrate lyase	A8926_4605	NA	GO:0046421::methylisocitrate lyase activity;GO:0000287::magnesium ion binding	GO:0019629::propionate catabolic process, 2-methylcitrate cycle	Isocitrate lyase family	Metabolism	Carbohydrate transport and metabolism	K03417	00640::Propanoate metabolism	Mitochondria
A0A2N3Y1J4	123008	109472	232049	194428	193431	1.77767	0.00868711	0.2	up	A0A2N3Y1J4	Aldehyde dehydrogenase (NAD+)/betaine-aldehyde dehydrogenase	A8926_4658	NA	GO:0016491::oxidoreductase activity	NA	Aldehyde dehydrogenase family	Metabolism	Energy production and conversion	K00130;K00128	01100::Metabolic pathways||01110::Biosynthesis of secondary metabolites||01120::Microbial metabolism in diverse environments||01130::Biosynthesis of antibiotics||00620::Pyruvate metabolism||00280::Valine, leucine and isoleucine degradation||00071::Fatty acid degradation||00260::Glycine, serine and threonine metabolism||00010::Glycolysis / Gluconeogenesis||00410::beta-Alanine metabolism||00330::Ar…	Mitochondria
A0A2N3Y1K7	1.55296e+06	1.45451e+06	2.77833e+06	3.00391e+06	2.94485e+06	1.93454	0.00354143	0.2	up	A0A2N3Y1K7	Phytanoyl-CoA dioxygenase PhyH	A8926_4653	NA	NA	NA	Phytanoyl-CoA dioxygenase (PhyH)	Metabolism	Secondary metabolites biosynthesis, transport and catabolism	-	NA	Mitochondria
A0A2N3Y1L0	186964	177233	4358.1	4807.6	3755.57	0.0236525	8.66207e-05	0.2	down	A0A2N3Y1L0	Carbamoyltransferase	A8926_4616	NA	GO:0016740::transferase activity	GO:0009058::biosynthetic process	carbamoyl transferase, NodU family	Cellular processes and signaling	Posttranslational modification, protein turnover, chaperones	K00612	NA	Cytoplasm
A0A2N3Y1M1	2.08323e+07	1.83018e+07	5.55665e+06	4.00175e+06	4.84542e+06	0.245375	0.00117523	0.2	down	A0A2N3Y1M1	Enolase	eno	GO:0000015::phosphopyruvate hydratase complex;GO:0009986::cell surface;GO:0005576::extracellular region	GO:0000287::magnesium ion binding;GO:0004634::phosphopyruvate hydratase activity	GO:0006096::glycolytic process	Catalyzes the reversible conversion of 2- phosphoglycerate into phosphoenolpyruvate. It is essential for the degradation of carbohydrates via glycolysis	Metabolism	Carbohydrate transport and metabolism	K01689	01100::Metabolic pathways||01110::Biosynthesis of secondary metabolites||01120::Microbial metabolism in diverse environments||01130::Biosynthesis of antibiotics||01200::Carbon metabolism||01230::Biosynthesis of amino acids||00010::Glycolysis / Gluconeogenesis||00680::Methane metabolism||03018::RNA degradation	Cytoplasm
A0A2N3Y1T6	422122	379779	24239.1	4807.6	3755.57	0.0272704	0.0203601	0.2	down	A0A2N3Y1T6	ATP-grasp domain-containing protein	A8926_4784	NA	NA	NA	Phosphoribosylglycinamide synthetase, ATP-grasp (A) domain	Metabolism	Nucleotide transport and metabolism	K01738;K01955;K01945	01100::Metabolic pathways||01110::Biosynthesis of secondary metabolites||01120::Microbial metabolism in diverse environments||01130::Biosynthesis of antibiotics||01200::Carbon metabolism||01230::Biosynthesis of amino acids||00230::Purine metabolism||00240::Pyrimidine metabolism||00270::Cysteine and methionine metabolism||00250::Alanine, aspartate and glutamate metabolism||00920::Sulfur metabolism	Cytoplasm
A0A2N3Y1U3	2.59457e+06	2.30217e+06	1.14757e+06	796684	1.04141e+06	0.406484	0.00616171	0.2	down	A0A2N3Y1U3	MCP family monocarboxylic acid transporter-like MFS transporter 13	A8926_4780	NA	NA	NA	transmembrane transporter activity	Metabolism	Carbohydrate transport and metabolism	K08177	NA	Plasma membrane
A0A2N3Y1U5	860502	714232	464936	418479	555268	0.609069	0.0407544	0.2	down	A0A2N3Y1U5	Uncharacterized protein	A8926_4770	NA	NA	NA	NA	NA	NA	-	NA	Cytoplasm
A0A2N3Y1V4	4.01496e+06	3.93969e+06	1.14757e+06	1.21612e+06	1.13826e+06	0.293492	3.84021e-05	0.2	down	A0A2N3Y1V4	2-oxoglutarate-Fe(II)-dependent oxygenase superfamily protein	A8926_4783	NA	NA	NA	NA	NA	NA	-	NA	Cytoplasm
A0A2N3Y1W8	2089.76	3700.63	138058	73870.2	78613.2	33.451	0.0101618	0.2	up	A0A2N3Y1W8	Respiratory nitrate reductase beta subunit	A8926_4817	GO:0009325::nitrate reductase complex	GO:0008940::nitrate reductase activity	GO:0042126::nitrate metabolic process;GO:0055114::oxidation-reduction process	Nitrate reductase beta subunit	Metabolism	Energy production and conversion	K00371	01120::Microbial metabolism in diverse environments||02020::Two-component system||00910::Nitrogen metabolism	Mitochondria
A0A2N3Y1X5	8.52232e+06	8.69815e+06	2.55687e+06	3.0143e+06	2.89263e+06	0.327664	0.00135884	0.2	down	A0A2N3Y1X5	(R,R)-butanediol dehydrogenase/meso-butanediol dehydrogenase/diacetyl reductase	A8926_4810	NA	GO:0046872::metal ion binding	NA	Alcohol dehydrogenase GroES-like domain	Metabolism	Amino acid transport and metabolism	K00004	00650::Butanoate metabolism	Cytoplasm
A0A2N3Y1Z1	261728	295993	673436	810291	816899	2.75003	0.00225457	0.2	up	A0A2N3Y1Z1	Formamidase	A8926_4852	NA	GO:0004328::formamidase activity	NA	PFAM Acetamidase Formamidase	Metabolism	Energy production and conversion	K01455	01200::Carbon metabolism||00630::Glyoxylate and dicarboxylate metabolism||00910::Nitrogen metabolism||00460::Cyanoamino acid metabolism	Cytoplasm
A0A2N3Y205	20455.8	29573.7	788835	801989	720088	30.794	0.0289142	0.2	up	A0A2N3Y205	DUF4386 family protein	A8926_4854	NA	NA	NA	NA	NA	NA	-	NA	Plasma membrane
A0A2N3Y206	984801	914290	2.37567e+06	2.04765e+06	1.75438e+06	2.16865	0.00644475	0.2	up	A0A2N3Y206	Cytochrome P450	A8926_4840	NA	GO:0020037::heme binding;GO:0016705::oxidoreductase activity, acting on paired donors, with incorporation or reduction of molecular oxygen;GO:0004497::monooxygenase activity;GO:0005506::iron ion binding	GO:0055114::oxidation-reduction process	cytochrome P450	Metabolism	Energy production and conversion	K17876	NA	Cytoplasm
A0A2N3Y207	1.18366e+07	1.16553e+07	2.14414e+07	2.34908e+07	2.39138e+07	1.95375	0.00168983	0.2	up	A0A2N3Y207	Zinc carboxypeptidase	A8926_4838	NA	GO:0004181::metallocarboxypeptidase activity;GO:0008270::zinc ion binding	GO:0006508::proteolysis	metallocarboxypeptidase activity	Metabolism	Amino acid transport and metabolism	K01308	NA	Extracellular
A0A2N3Y211	1.54349e+06	1.61826e+06	2.31527e+06	2.36987e+06	2.4436e+06	1.50312	0.00609316	0.2	up	A0A2N3Y211	Ribosomal protein L11 methyltransferase PrmA	A8926_4782	NA	NA	NA	protein-(glutamine-N5) methyltransferase activity	Information storage and processing	Translation, ribosomal structure and biogenesis	-	NA	Cytoplasm
A0A2N3Y230	2089.76	3700.63	114612	90333.9	92134.3	34.2039	0.038002	0.2	up	A0A2N3Y230	N-methylhydantoinase A	A8926_4901	NA	GO:0016787::hydrolase activity	NA	PFAM Hydantoinase oxoprolinase	Metabolism	Amino acid transport and metabolism	K01473	01100::Metabolic pathways||00330::Arginine and proline metabolism	Cytoplasm
A0A2N3Y254	320710	285246	553729	583474	580992	1.89034	0.0426383	0.2	up	A0A2N3Y254	N-methylhydantoinase B	A8926_4900	NA	GO:0017168::5-oxoprolinase (ATP-hydrolyzing) activity	NA	Hydantoinase B/oxoprolinase	Metabolism	Amino acid transport and metabolism	K01474	01100::Metabolic pathways||00330::Arginine and proline metabolism	Cytoplasm
A0A2N3Y265	2089.76	3700.63	825228	747856	1.09649e+06	307.357	0.0142157	0.2	up	A0A2N3Y265	UMF1 family MFS transporter	A8926_4907	GO:0016021::integral component of membrane	NA	NA	Vacuole effluxer Atg22 like	Poorly characterized	Function unknown	K06902	NA	Plasma membrane
A0A2N3Y268	42448.6	31496.6	154542	168952	181477	4.55266	0.0435211	0.2	up	A0A2N3Y268	ATPase subunit of ABC transporter with duplicated ATPase domains	A8926_4932	NA	GO:0016887::ATPase activity;GO:0005524::ATP binding	NA	ABC transporter	Poorly characterized	Function unknown	K15738;K06158;K18230	02010::ABC transporters	Cytoplasm
A0A2N3Y273	1.28782e+06	1.17517e+06	278293	219267	210097	0.191545	0.00064714	0.2	down	A0A2N3Y273	DUF6292 domain-containing protein	A8926_4912	NA	NA	NA	NA	NA	NA	-	NA	Cytoplasm
A0A2N3Y274	348164	384979	912703	945511	929233	2.5347	0.0280296	0.2	up	A0A2N3Y274	NB-ARC domain-containing protein	A8926_4943	NA	NA	NA	DNA polymerase III	Information storage and processing	Replication, recombination and repair	-	NA	Plasma membrane
A0A2N3Y283	2.23474e+06	2.27327e+06	3.51317e+06	3.26376e+06	3.47742e+06	1.51646	0.00122422	0.2	up	A0A2N3Y283	Uncharacterized protein (DUF427 family)	A8926_4959	NA	NA	NA	Domain of unknown function (DUF427)	Poorly characterized	Function unknown	-	NA	Mitochondria
A0A2N3Y289	206192	225847	120104	99970.8	145261	0.563741	0.0214293	0.2	down	A0A2N3Y289	Mannose-6-phosphate isomerase-like protein (Cupin superfamily)	A8926_4935	NA	NA	NA	Mannose-6-phosphate isomerase	Metabolism	Carbohydrate transport and metabolism	-	NA	Cytoplasm
A0A2N3Y298	7.20609e+07	7.20511e+07	2.81859e+07	2.93115e+07	3.11193e+07	0.409943	0.00103855	0.2	down	A0A2N3Y298	Adenosylhomocysteinase	ahcY	GO:0005737::cytoplasm	GO:0004013::adenosylhomocysteinase activity	GO:0006730::one-carbon metabolic process	May play a key role in the regulation of the intracellular concentration of adenosylhomocysteine	Metabolism	Coenzyme transport and metabolism	K01251	01100::Metabolic pathways||00270::Cysteine and methionine metabolism	Cytoplasm
A0A2N3Y299	1.29729e+06	1.31002e+06	727199	572846	717258	0.515808	0.012882	0.2	down	A0A2N3Y299	Glycerol uptake facilitator protein	A8926_4884	GO:0005887::integral component of plasma membrane	GO:0015250::water channel activity;GO:0015254::glycerol channel activity	GO:0009992::cellular water homeostasis;GO:0006833::water transport;GO:0034220::ion transmembrane transport;GO:0015793::glycerol transport	Belongs to the MIP aquaporin (TC 1.A.8) family	Cellular processes and signaling	Intracellular trafficking, secretion, and vesicular transport	K02440	NA	Plasma membrane
A0A2N3Y2A1	2089.76	3700.63	143893	183911	272600	69.1266	0.00833983	0.2	up	A0A2N3Y2A1	Heat shock protein Hsp15	A8926_4950	NA	GO:0003727::single-stranded RNA binding;GO:0003677::DNA binding;GO:0043023::ribosomal large subunit binding	GO:0034605::cellular response to heat	S4 RNA-binding domain	Information storage and processing	Translation, ribosomal structure and biogenesis	K04762	NA	Cytoplasm
A0A2N3Y2B0	1.24047e+06	1.20406e+06	667312	730548	731304	0.58066	0.000824348	0.2	down	A0A2N3Y2B0	Putative F420-dependent oxidoreductase	A8926_4957	NA	NA	NA	Luciferase-like monooxygenase	Metabolism	Energy production and conversion	K17228	00920::Sulfur metabolism	Cytoskeleton
A0A2N3Y2B2	1.60977e+06	1.50267e+06	2.71793e+06	2.72327e+06	2.73599e+06	1.7515	0.0384183	0.2	up	A0A2N3Y2B2	L-threonine ammonia-lyase	A8926_4986	NA	GO:0030170::pyridoxal phosphate binding	GO:0006520::cellular amino acid metabolic process	Pyridoxal-phosphate dependent enzyme	Metabolism	Amino acid transport and metabolism	K01754	01100::Metabolic pathways||01110::Biosynthesis of secondary metabolites||01130::Biosynthesis of antibiotics||01200::Carbon metabolism||01230::Biosynthesis of amino acids||00260::Glycine, serine and threonine metabolism||00290::Valine, leucine and isoleucine biosynthesis	Cytoplasm
A0A2N3Y2D0	5.43535e+07	5.60612e+07	8.04306e+07	8.36729e+07	8.71967e+07	1.51731	0.000670427	0.2	up	A0A2N3Y2D0	S-(Hydroxymethyl)glutathione dehydrogenase/alcohol dehydrogenase	A8926_4983	NA	GO:0008270::zinc ion binding;GO:0051903::S-(hydroxymethyl)glutathione dehydrogenase activity	GO:0055114::oxidation-reduction process	Alcohol dehydrogenase GroES-like domain	Metabolism	Energy production and conversion	K00121	01100::Metabolic pathways||01110::Biosynthesis of secondary metabolites||01120::Microbial metabolism in diverse environments||01130::Biosynthesis of antibiotics||01200::Carbon metabolism||00071::Fatty acid degradation||00010::Glycolysis / Gluconeogenesis||00680::Methane metabolism||01220::Degradation of aromatic compounds||00350::Tyrosine metabolism||00625::Chloroalkane and chloroalkene degradati…	Cytoplasm
A0A2N3Y2D4	1.41092e+06	1.55083e+06	4.16749e+06	3.45086e+06	3.71761e+06	2.55163	0.0012106	0.2	up	A0A2N3Y2D4	Sarcosine oxidase subunit gamma	A8926_5026	NA	NA	NA	Sarcosine oxidase, gamma subunit family	Metabolism	Amino acid transport and metabolism	K00305	01100::Metabolic pathways||00260::Glycine, serine and threonine metabolism	Cytoplasm
A0A2N3Y2D5	1.52455e+06	1.50267e+06	4.9426e+06	5.79993e+06	5.38844e+06	3.55243	0.00105816	0.2	up	A0A2N3Y2D5	Sarcosine oxidase subunit beta	A8926_5023	NA	GO:0008115::sarcosine oxidase activity	GO:0046653::tetrahydrofolate metabolic process;GO:0055114::oxidation-reduction process	Sarcosine oxidase	Metabolism	Amino acid transport and metabolism	K00303	01100::Metabolic pathways||00260::Glycine, serine and threonine metabolism	Cytoplasm
A0A2N3Y2E2	83890.8	99664.6	758609	873319	849823	9.01363	0.00660608	0.2	up	A0A2N3Y2E2	Sarcosine oxidase subunit delta	A8926_5024	NA	GO:0008115::sarcosine oxidase activity	GO:0046653::tetrahydrofolate metabolic process;GO:0055114::oxidation-reduction process	Sarcosine oxidase, delta subunit family	Metabolism	Amino acid transport and metabolism	K00304	01100::Metabolic pathways||00260::Glycine, serine and threonine metabolism	Cytoplasm
A0A2N3Y2E7	9.02419e+07	9.28574e+07	1.23817e+07	1.2473e+07	1.19047e+07	0.133841	7.22087e-06	0.2	down	A0A2N3Y2E7	5-methyltetrahydropteroyltriglutamate--homocysteine methyltransferase	metE	NA	GO:0008270::zinc ion binding;GO:0003871::5-methyltetrahydropteroyltriglutamate-homocysteine S-methyltransferase activity	GO:0009086::methionine biosynthetic process;GO:0032259::methylation	Catalyzes the transfer of a methyl group from 5- methyltetrahydrofolate to homocysteine resulting in methionine formation	Metabolism	Amino acid transport and metabolism	K00549	01100::Metabolic pathways||01110::Biosynthesis of secondary metabolites||01230::Biosynthesis of amino acids||00270::Cysteine and methionine metabolism||00450::Selenocompound metabolism	Mitochondria
A0A2N3Y2E9	9.84801e+08	1.00178e+09	5.72778e+08	5.95585e+08	5.79571e+08	0.58658	4.36839e-05	0.2	down	A0A2N3Y2E9	Four-helix bundle copper-binding protein	A8926_5006	NA	NA	NA	NA	NA	NA	-	NA	Nucleus
A0A2N3Y2F5	1.14578e+06	909546	530425	417483	403440	0.438324	0.0260826	0.2	down	A0A2N3Y2F5	Phytase-like domain-containing protein	A8926_5043	NA	NA	NA	Esterase-like activity of phytase	Poorly characterized	Function unknown	K01083	00562::Inositol phosphate metabolism	Extracellular
A0A2N3Y2G4	881920	972883	2.5166e+06	2.70248e+06	2.65245e+06	2.82924	0.0116295	0.2	up	A0A2N3Y2G4	Glycine cleavage system aminomethyltransferase T	A8926_5027	NA	GO:0016491::oxidoreductase activity;GO:0008168::methyltransferase activity	GO:0055114::oxidation-reduction process;GO:0032259::methylation	Belongs to the GcvT family	Metabolism	Amino acid transport and metabolism	K00301;K00605;K19191	01100::Metabolic pathways||01110::Biosynthesis of secondary metabolites||01120::Microbial metabolism in diverse environments||01130::Biosynthesis of antibiotics||01200::Carbon metabolism||00260::Glycine, serine and threonine metabolism||00630::Glyoxylate and dicarboxylate metabolism||00760::Nicotinate and nicotinamide metabolism||00670::One carbon pool by folate	Cytoplasm
A0A2N3Y2G9	2.4336e+06	2.44666e+06	6.4123e+06	6.68344e+06	6.68334e+06	2.70192	0.000118118	0.2	up	A0A2N3Y2G9	Sarcosine oxidase subunit alpha	A8926_5025	NA	GO:0008115::sarcosine oxidase activity;GO:0008168::methyltransferase activity	GO:0032259::methylation;GO:0046653::tetrahydrofolate metabolic process;GO:0055114::oxidation-reduction process	Belongs to the GcvT family	Metabolism	Amino acid transport and metabolism	K00302	01100::Metabolic pathways||00260::Glycine, serine and threonine metabolism	Cytoplasm
A0A2N3Y2H6	2089.76	3700.63	21550.2	44539.4	85257.5	17.4251	0.0111682	0.2	up	A0A2N3Y2H6	L-serine dehydratase	A8926_5035	NA	GO:0051539::4 iron, 4 sulfur cluster binding;GO:0003941::L-serine ammonia-lyase activity	GO:0006094::gluconeogenesis	Serine dehydratase beta chain	Metabolism	Amino acid transport and metabolism	K01752	01100::Metabolic pathways||01110::Biosynthesis of secondary metabolites||01130::Biosynthesis of antibiotics||01200::Carbon metabolism||01230::Biosynthesis of amino acids||00260::Glycine, serine and threonine metabolism||00270::Cysteine and methionine metabolism	Cytoplasm
A0A2N3Y2I7	2.68926e+06	2.68747e+06	4.56008e+06	4.9684e+06	4.50081e+06	1.73951	0.00312849	0.2	up	A0A2N3Y2I7	Aryl-alcohol dehydrogenase-like predicted oxidoreductase	A8926_5075	NA	NA	NA	aldo keto reductase	Metabolism	Energy production and conversion	K05882;K19265	NA	Mitochondria
A0A2N3Y2L3	1.24994e+06	1.43524e+06	856794	697616	928973	0.616564	0.0219294	0.2	down	A0A2N3Y2L3	Outer membrane lipoprotein-sorting protein	A8926_5079	NA	NA	NA	Participates in the translocation of lipoproteins from the inner membrane to the outer membrane. Only forms a complex with a lipoprotein if the residue after the N-terminal Cys is not an aspartate (The Asp acts as a targeting signal to indicate that the lipoprotein should stay in the inner membrane)	Cellular processes and signaling	Cell wall/membrane/envelope biogenesis	-	NA	Mitochondria
A0A2N3Y2L4	4.88613e+06	4.48875e+06	3.20112e+06	2.98312e+06	3.0075e+06	0.653643	0.0251506	0.2	down	A0A2N3Y2L4	Uncharacterized protein	A8926_5102	NA	NA	NA	NA	NA	NA	-	NA	Extracellular
A0A2N3Y2L9	1.06056e+06	958311	4.27822e+06	4.34475e+06	3.89513e+06	4.13371	0.00228437	0.2	up	A0A2N3Y2L9	Multimeric flavodoxin WrbA	A8926_5072	GO:0031429::box H/ACA snoRNP complex;GO:0022625::cytosolic large ribosomal subunit	GO:0016491::oxidoreductase activity;GO:0034513::box H/ACA snoRNA binding	GO:0006412::translation;GO:0055114::oxidation-reduction process;GO:0000470::maturation of LSU-rRNA;GO:0000469::cleavage involved in rRNA processing;GO:0031120::snRNA pseudouridine synthesis;GO:0031118::rRNA pseudouridine synthesis	NADPH-dependent FMN reductase	Poorly characterized	Function unknown	K03322	NA	Mitochondria
A0A2N3Y2N2	70015.7	69943.7	41976.9	32390.4	35539	0.523515	0.0132196	0.2	down	A0A2N3Y2N2	TetR family transcriptional regulator	A8926_5111	NA	GO:0003677::DNA binding	GO:0045892::negative regulation of transcription, DNA-templated	transcriptional regulator	Information storage and processing	Transcription	-	NA	Cytoplasm
A0A2N3Y2P0	2089.76	3700.63	1.95288e+06	1.87095e+06	1.95279e+06	665.082	0.027425	0.2	up	A0A2N3Y2P0	assimilatory sulfite reductase (ferredoxin)	A8926_5137	NA	GO:0050660::flavin adenine dinucleotide binding;GO:0046872::metal ion binding;GO:0050661::NADP binding;GO:0020037::heme binding;GO:0051539::4 iron, 4 sulfur cluster binding;GO:0008942::nitrite reductase [NAD(P)H] activity	GO:0042128::nitrate assimilation;GO:0055114::oxidation-reduction process	Belongs to the nitrite and sulfite reductase 4Fe-4S domain family	Metabolism	Energy production and conversion	K00362	01120::Microbial metabolism in diverse environments||00910::Nitrogen metabolism	Cytoplasm
A0A2N3Y2P9	4.21381e+07	4.2672e+07	1.3187e+07	1.2369e+07	1.45154e+07	0.314989	0.00136318	0.2	down	A0A2N3Y2P9	Aconitate hydratase	A8926_5130	NA	GO:0051539::4 iron, 4 sulfur cluster binding;GO:0003994::aconitate hydratase activity	GO:0008152::metabolic process	aconitate hydratase	Metabolism	Energy production and conversion	K01681	01100::Metabolic pathways||01110::Biosynthesis of secondary metabolites||01120::Microbial metabolism in diverse environments||01130::Biosynthesis of antibiotics||01200::Carbon metabolism||01230::Biosynthesis of amino acids||00630::Glyoxylate and dicarboxylate metabolism||00720::Carbon fixation pathways in prokaryotes||01210::2-Oxocarboxylic acid metabolism||00020::Citrate cycle (TCA cycle)	Cytoplasm
A0A2N3Y2Q3	3.03016e+06	3.09203e+06	1.07711e+06	1.14336e+06	1.01295e+06	0.352098	0.000522626	0.2	down	A0A2N3Y2Q3	MoxR-like ATPase	A8926_5144	NA	GO:0016887::ATPase activity;GO:0005524::ATP binding	NA	associated with various cellular activities	Poorly characterized	Function unknown	K03924	NA	Cytoplasm
A0A2N3Y2Q6	2089.76	3700.63	47049.4	85975.2	90849.9	25.7754	0.0104043	0.2	up	A0A2N3Y2Q6	Cytochrome P450	A8926_5126	NA	GO:0020037::heme binding;GO:0016705::oxidoreductase activity, acting on paired donors, with incorporation or reduction of molecular oxygen;GO:0004497::monooxygenase activity;GO:0005506::iron ion binding	GO:0055114::oxidation-reduction process	Belongs to the cytochrome P450 family	Metabolism	Secondary metabolites biosynthesis, transport and catabolism	K17876	NA	Cytoplasm
A0A2N3Y2S2	426890	591454	2.10388e+07	2.08922e+07	2.18253e+07	41.7386	0.0266894	0.2	up	A0A2N3Y2S2	NNP family nitrate/nitrite transporter-like MFS transporter	A8926_5140	GO:0016021::integral component of membrane	NA	GO:0055085::transmembrane transport	Major Facilitator Superfamily	Metabolism	Inorganic ion transport and metabolism	K02575	00910::Nitrogen metabolism	Plasma membrane
A0A2N3Y2S7	1.74234e+06	1.65679e+06	2.50653e+06	2.72327e+06	2.70466e+06	1.55617	0.00181236	0.2	up	A0A2N3Y2S7	Cell wall-associated NlpC family hydrolase	A8926_5142	NA	NA	NA	NlpC/P60 family	Cellular processes and signaling	Cell wall/membrane/envelope biogenesis	K19303;K19224;K20742	NA	Mitochondria
A0A2N3Y2S9	353421	358943	881582	768647	670332	2.1717	0.00986713	0.2	up	A0A2N3Y2S9	Uncharacterized protein DUF3830	A8926_5168	NA	NA	NA	Protein of unknown function (DUF3830)	Poorly characterized	Function unknown	-	NA	Mitochondria
A0A2N3Y2T2	1.95066e+06	1.94577e+06	3.08032e+06	3.03509e+06	3.12237e+06	1.58055	0.000239764	0.2	up	A0A2N3Y2T2	fumarylacetoacetase	A8926_5083	NA	GO:0004334::fumarylacetoacetase activity	GO:0009072::aromatic amino acid family metabolic process	Fumarylacetoacetase	Metabolism	Secondary metabolites biosynthesis, transport and catabolism	K01555	01100::Metabolic pathways||01120::Microbial metabolism in diverse environments||00350::Tyrosine metabolism||00643::Styrene degradation	Cytoplasm
A0A2N3Y2T3	2.71767e+06	2.58151e+06	4.22789e+06	4.40712e+06	4.17709e+06	1.61183	0.00601171	0.2	up	A0A2N3Y2T3	FAD/FMN-containing dehydrogenase	A8926_5150	NA	GO:0050660::flavin adenine dinucleotide binding;GO:0051536::iron-sulfur cluster binding;GO:0008168::methyltransferase activity;GO:0004458::D-lactate dehydrogenase (cytochrome) activity	GO:0032259::methylation;GO:0055114::oxidation-reduction process	FAD linked oxidases, C-terminal domain	Metabolism	Energy production and conversion	K06911;K18930	NA	Cytoplasm
A0A2N3Y2T4	1.05109e+06	1.28112e+06	2.3958e+06	2.96233e+06	2.70466e+06	2.30477	0.025296	0.2	up	A0A2N3Y2T4	Membrane protein implicated in regulation of membrane protease activity	A8926_5157	GO:0016021::integral component of membrane	GO:0008233::peptidase activity	GO:0006508::proteolysis	Membrane protein implicated in regulation of membrane protease activity	Cellular processes and signaling	Posttranslational modification, protein turnover, chaperones	-	NA	Plasma membrane
A0A2N3Y2T8	2089.76	3700.63	270840	322604	365921	110.455	0.024873	0.2	up	A0A2N3Y2T8	Maleate isomerase	A8926_5169	NA	NA	NA	Asp Glu hydantoin racemase	Metabolism	Secondary metabolites biosynthesis, transport and catabolism	K01799	01120::Microbial metabolism in diverse environments||00650::Butanoate metabolism||00760::Nicotinate and nicotinamide metabolism	Cytoplasm
A0A2N3Y2T9	3.28583e+06	3.61219e+06	2.17434e+06	2.02686e+06	2.04677e+06	0.603843	0.0276532	0.2	down	A0A2N3Y2T9	Uncharacterized protein	A8926_5178	NA	NA	NA	NA	NA	NA	-	NA	Cytoskeleton
A0A2N3Y2U1	4.50736e+06	4.6525e+06	6.86529e+06	7.65009e+06	7.44566e+06	1.59835	0.00151571	0.2	up	A0A2N3Y2U1	Phosphoglycerate dehydrogenase-like enzyme	A8926_5167	NA	GO:0051287::NAD binding;GO:0016616::oxidoreductase activity, acting on the CH-OH group of donors, NAD or NADP as acceptor	GO:0055114::oxidation-reduction process	D-isomer specific 2-hydroxyacid dehydrogenase	Metabolism	Amino acid transport and metabolism	K17064	NA	Cytoplasm
A0A2N3Y2U4	1.69499e+07	1.85907e+07	6.19084e+07	6.25728e+07	6.35961e+07	3.52792	0.0197827	0.2	up	A0A2N3Y2U4	4-aminobutyrate aminotransferase	A8926_5173	NA	GO:0003992::N2-acetyl-L-ornithine:2-oxoglutarate 5-aminotransferase activity;GO:0030170::pyridoxal phosphate binding	NA	Belongs to the class-III pyridoxal-phosphate-dependent aminotransferase family	Metabolism	Amino acid transport and metabolism	K00823	01100::Metabolic pathways||01120::Microbial metabolism in diverse environments||00640::Propanoate metabolism||00650::Butanoate metabolism||00410::beta-Alanine metabolism||00250::Alanine, aspartate and glutamate metabolism	Cytoplasm
A0A2N3Y2V0	975332	972883	298864	375661	235350	0.311353	0.0127269	0.2	down	A0A2N3Y2V0	Metallothionein	A8926_5198	NA	NA	NA	NA	NA	NA	-	NA	Cytoskeleton
A0A2N3Y2V3	2.00748e+06	2.01319e+06	6.30157e+06	6.16373e+06	6.04633e+06	3.06941	9.25629e-05	0.2	up	A0A2N3Y2V3	Maleate cis-trans isomerase	A8926_5170	NA	GO:0016853::isomerase activity	NA	Maleate cis-trans isomerase	Metabolism	Secondary metabolites biosynthesis, transport and catabolism	K01799	01120::Microbial metabolism in diverse environments||00650::Butanoate metabolism||00760::Nicotinate and nicotinamide metabolism	Cytoplasm
A0A2N3Y2W7	3.3237e+07	3.5255e+07	1.17777e+07	1.30966e+07	1.24268e+07	0.363071	0.000298016	0.2	down	A0A2N3Y2W7	Lysozyme	A8926_5175	NA	GO:0016798::hydrolase activity, acting on glycosyl bonds	GO:0043170::macromolecule metabolic process;GO:0009056::catabolic process	Glycosyl hydrolases family 25	Cellular processes and signaling	Cell wall/membrane/envelope biogenesis	K01185;K07273	NA	Extracellular
A0A2N3Y2X1	491909	433959	704081	677128	757387	1.53989	0.0446955	0.2	up	A0A2N3Y2X1	Virginiamycin A acetyltransferase	A8926_5224	NA	GO:0008811::chloramphenicol O-acetyltransferase activity	NA	Bacterial transferase hexapeptide (six repeats)	Poorly characterized	Function unknown	K18234	NA	Cytoplasm
A0A2N3Y2X2	1.56243e+06	1.58936e+06	2.92932e+06	4.04332e+06	3.71761e+06	2.2612	0.0134805	0.2	up	A0A2N3Y2X2	Carbonic anhydrase/acetyltransferase-like protein (Isoleucine patch superfamily)	A8926_5193	NA	GO:0016740::transferase activity	NA	Isoleucine patch superfamily	Poorly characterized	Function unknown	K02617	NA	Cytoplasm
A0A2N3Y2Y8	2089.76	3700.63	996942	1.14336e+06	813664	340.1	0.0169666	0.2	up	A0A2N3Y2Y8	Uroporphyrinogen-III synthase	A8926_5135	GO:0005622::intracellular	GO:0004852::uroporphyrinogen-III synthase activity;GO:0003677::DNA binding	GO:0000160::phosphorelay signal transduction system;GO:0006355::regulation of transcription, DNA-templated;GO:0033014::tetrapyrrole biosynthetic process	Uroporphyrinogen-III synthase HemD	Metabolism	Coenzyme transport and metabolism	K01719	01100::Metabolic pathways||01110::Biosynthesis of secondary metabolites||00860::Porphyrin and chlorophyll metabolism	Cytoplasm
A0A2N3Y303	2.2158e+06	2.57188e+06	1.12744e+06	1.19533e+06	1.30534e+06	0.5052	0.0253465	0.2	down	A0A2N3Y303	YCII-related domain-containing protein	A8926_5236	NA	NA	NA	YCII-related domain	Poorly characterized	Function unknown	K03088	NA	Cytoplasm
A0A2N3Y323	2089.76	3700.63	6.16064e+06	6.72501e+06	6.66245e+06	2250.64	0.0222015	0.2	up	A0A2N3Y323	Aspartyl-tRNA(Asn)/glutamyl-tRNA(Gln) amidotransferase subunit A	A8926_5166	NA	GO:0016884::carbon-nitrogen ligase activity, with glutamine as amido-N-donor;GO:0004040::amidase activity	NA	Belongs to the amidase family	Information storage and processing	Translation, ribosomal structure and biogenesis	K02433	01100::Metabolic pathways||00970::Aminoacyl-tRNA biosynthesis	Cytoplasm
A0A2N3Y332	2.52829e+06	2.82232e+06	6.31163e+06	5.44653e+06	5.71217e+06	2.17674	0.00561045	0.2	up	A0A2N3Y332	Putative ABC-class ATPase	A8926_5176	NA	GO:0016740::transferase activity	NA	Predicted ATPase of the ABC class	Poorly characterized	Function unknown	K06924	NA	Mitochondria
A0A2N3Y348	282018	113954	44062.8	4807.6	3755.57	0.0886021	0.0486538	0.2	down	A0A2N3Y348	LysM domain-containing protein	A8926_5318	NA	NA	NA	Lysin motif	Cellular processes and signaling	Cell wall/membrane/envelope biogenesis	-	NA	Extracellular
A0A2N3Y371	994270	1.06921e+06	526498	707893	632275	0.603081	0.0171017	0.2	down	A0A2N3Y371	Pyridoxamine 5'-phosphate oxidase putative domain-containing protein	A8926_5324	NA	GO:0004733::pyridoxamine-phosphate oxidase activity;GO:0010181::FMN binding	GO:0042823::pyridoxal phosphate biosynthetic process;GO:0055114::oxidation-reduction process	Pyridoxamine 5'-phosphate oxidase	Poorly characterized	Function unknown	K07006	NA	Cytoplasm
A0A2N3Y374	2.65139e+07	2.71637e+07	4.99294e+07	4.8021e+07	5.0856e+07	1.84815	8.54419e-05	0.2	up	A0A2N3Y374	Putative enzyme related to lactoylglutathione lyase	A8926_5239	NA	NA	NA	Glyoxalase/Bleomycin resistance protein/Dioxygenase superfamily	Metabolism	Amino acid transport and metabolism	-	NA	Extracellular
A0A2N3Y378	1.24047e+06	1.23296e+06	486513	559172	402230	0.390258	0.00989459	0.2	down	A0A2N3Y378	Uncharacterized protein	A8926_5348	NA	NA	NA	NA	NA	NA	-	NA	Mitochondria
A0A2N3Y379	7.78372e+06	9.31463e+06	1.96295e+07	2.15159e+07	2.08854e+07	2.41859	0.0463397	0.2	up	A0A2N3Y379	Oxepin-CoA hydrolase/3-oxo-5,6-dehydrosuberyl-CoA semialdehyde dehydrogenase	A8926_5333	NA	GO:0016620::oxidoreductase activity, acting on the aldehyde or oxo group of donors, NAD or NADP as acceptor	GO:0055114::oxidation-reduction process	TIGRFAM phenylacetic acid degradation protein paaN	Metabolism	Energy production and conversion	K02618	01120::Microbial metabolism in diverse environments||00360::Phenylalanine metabolism	Cytoplasm
A0A2N3Y385	873275	734564	163657	351509	212840	0.301857	0.021037	0.2	down	A0A2N3Y385	Ring-1,2-phenylacetyl-CoA epoxidase subunit PaaB	A8926_5331	NA	NA	NA	PFAM Phenylacetic acid degradation B	Metabolism	Secondary metabolites biosynthesis, transport and catabolism	K02610	01120::Microbial metabolism in diverse environments||00360::Phenylalanine metabolism	Nucleus
A0A2N3Y390	456971	477067	1.35896e+06	1.18493e+06	1.1487e+06	2.63558	0.000940352	0.2	up	A0A2N3Y390	4-hydroxy 2-oxovalerate aldolase/4-hydroxy-2-oxovalerate/4-hydroxy-2-oxohexanoate aldolase	A8926_5369	NA	NA	NA	Catalyzes the retro-aldol cleavage of 4-hydroxy-2- oxopentanoate to pyruvate and acetaldehyde. Is involved in the meta-cleavage pathway for the degradation of aromatic compounds	Metabolism	Amino acid transport and metabolism	K01666	01100::Metabolic pathways||01120::Microbial metabolism in diverse environments||00360::Phenylalanine metabolism||00362::Benzoate degradation||01220::Degradation of aromatic compounds||00622::Xylene degradation||00621::Dioxin degradation	Cytoplasm
A0A2N3Y392	1.41092e+06	1.32929e+06	769026	635948	904209	0.561803	0.022069	0.2	down	A0A2N3Y392	Nucleotide-binding universal stress UspA family protein	A8926_5343	NA	NA	GO:0006950::response to stress	Universal stress protein	Cellular processes and signaling	Signal transduction mechanisms	-	NA	Mitochondria
A0A2N3Y393	2.31996e+06	1.96503e+06	7.35854e+06	7.90994e+06	7.19503e+06	3.49491	0.0249179	0.2	up	A0A2N3Y393	Subtilase family protein	A8926_5341	NA	GO:0004252::serine-type endopeptidase activity	GO:0006508::proteolysis	Belongs to the peptidase S8 family	Cellular processes and signaling	Posttranslational modification, protein turnover, chaperones	K01342	02024::Quorum sensing	Cytoplasm
A0A2N3Y397	1.42039e+08	1.49304e+08	2.6676e+08	2.80642e+08	2.84042e+08	1.90256	0.0016395	0.2	up	A0A2N3Y397	Penicillin amidase	A8926_5275	NA	GO:0016787::hydrolase activity	NA	Choloylglycine hydrolase	Cellular processes and signaling	Cell wall/membrane/envelope biogenesis	K01442	01100::Metabolic pathways||00121::Secondary bile acid biosynthesis	Mitochondria
A0A2N3Y3A2	2089.76	3700.63	181887	430896	405599	117.25	0.00239045	0.2	up	A0A2N3Y3A2	EmrB/QacA subfamily drug resistance transporter	A8926_5346	GO:0016021::integral component of membrane;GO:0005886::plasma membrane	NA	GO:0055085::transmembrane transport	Major Facilitator Superfamily	Metabolism	Amino acid transport and metabolism	K08166	NA	Extracellular
A0A2N3Y3A4	67555.2	57846	9788.4	10025.1	3755.57	0.1253	0.0173524	0.2	down	A0A2N3Y3A4	IclR family transcriptional regulator	A8926_5344	NA	GO:0003677::DNA binding	GO:0006355::regulation of transcription, DNA-templated	helix_turn_helix isocitrate lyase regulation	Information storage and processing	Transcription	K13641;K19333	NA	Cytoplasm
A0A2N3Y3B5	1.15525e+06	963251	125198	134637	91769.8	0.110646	0.000685871	0.2	down	A0A2N3Y3B5	Excreted virulence factor EspC (Type VII ESX diderm)	A8926_5384	NA	NA	NA	NA	NA	NA	-	NA	Nucleus
A0A2N3Y3B6	748697	746626	1.30863e+06	1.66306e+06	1.66039e+06	2.06514	0.0120231	0.2	up	A0A2N3Y3B6	3-methylfumaryl-CoA hydratase	A8926_5357	NA	NA	NA	3-hydroxyacyl-[acyl-carrier-protein] dehydratase activity	Poorly characterized	Function unknown	K09709	01120::Microbial metabolism in diverse environments||01200::Carbon metabolism||00720::Carbon fixation pathways in prokaryotes	Cytoplasm
A0A2N3Y3C4	2089.76	3700.63	533527	683570	794375	231.588	0.0149373	0.2	up	A0A2N3Y3C4	Alpha-ketoglutarate-dependent taurine dioxygenase	A8926_5368	NA	GO:0016491::oxidoreductase activity	NA	Taurine catabolism dioxygenase TauD, TfdA family	Metabolism	Secondary metabolites biosynthesis, transport and catabolism	-	NA	Mitochondria
A0A2N3Y3D4	8.17196e+06	8.22616e+06	1.66096e+06	1.53833e+06	1.80659e+06	0.203514	0.000802893	0.2	down	A0A2N3Y3D4	Uncharacterized protein DUF664	A8926_5409	NA	NA	NA	Protein of unknown function (DUF664)	Poorly characterized	Function unknown	-	NA	Cytoplasm
A0A2N3Y3E3	316462	313343	517103	394324	519718	1.51491	0.0462877	0.2	up	A0A2N3Y3E3	Glyoxalase-like protein	A8926_5427	NA	NA	NA	Glyoxalase-like domain	Metabolism	Amino acid transport and metabolism	-	NA	Cytoplasm
A0A2N3Y3F9	146270	83608.3	4358.1	4807.6	3755.57	0.0374727	0.0420798	0.2	down	A0A2N3Y3F9	Uncharacterized protein DUF1992	A8926_5410	NA	NA	NA	Domain of unknown function (DUF1992)	Poorly characterized	Function unknown	-	NA	Cytoplasm
A0A2N3Y3I6	1.42986e+06	1.46414e+06	870412	858047	768919	0.575301	0.00280311	0.2	down	A0A2N3Y3I6	Putative naringenin-chalcone synthase	A8926_5461	NA	GO:0016747::transferase activity, transferring acyl groups other than amino-acyl groups	GO:0008152::metabolic process	naringenin-chalcone synthase	Metabolism	Secondary metabolites biosynthesis, transport and catabolism	K16167	NA	Cytoplasm
A0A2N3Y3I8	1.53402e+06	1.44488e+06	390563	252642	393314	0.23197	0.00768233	0.2	down	A0A2N3Y3I8	RimJ/RimL family protein N-acetyltransferase	A8926_5469	NA	GO:0008080::N-acetyltransferase activity	NA	Acetyltransferase (GNAT) domain	Information storage and processing	Translation, ribosomal structure and biogenesis	-	NA	Cytoplasm
A0A2N3Y3J1	1.39198e+08	1.50267e+08	8.85843e+07	8.63754e+07	8.61524e+07	0.601367	0.0380873	0.2	down	A0A2N3Y3J1	Putative cold-shock DNA-binding protein	A8926_5418	GO:0005737::cytoplasm	GO:0003677::DNA binding	GO:0006355::regulation of transcription, DNA-templated	Cold shock protein domain	Information storage and processing	Transcription	K03704	NA	Cytoplasm
A0A2N3Y3J2	482010	484917	163326	140779	177305	0.331918	0.00364032	0.2	down	A0A2N3Y3J2	Putative MFS family arabinose efflux permease	A8926_5471	GO:0016021::integral component of membrane	NA	GO:0055085::transmembrane transport	Major facilitator superfamily	Metabolism	Amino acid transport and metabolism	-	NA	Plasma membrane
A0A2N3Y3K2	189830	189773	468109	474373	448517	2.4429	0.000358051	0.2	up	A0A2N3Y3K2	Squalene-associated FAD-dependent desaturase	A8926_5481	NA	NA	NA	TIGRFAM squalene-associated FAD-dependent desaturase	Metabolism	Coenzyme transport and metabolism	K00514	01100::Metabolic pathways||01110::Biosynthesis of secondary metabolites||00906::Carotenoid biosynthesis	Extracellular
A0A2N3Y3L1	720476	709879	1.94282e+06	2.15159e+06	1.63951e+06	2.67249	0.00616584	0.2	up	A0A2N3Y3L1	TfdA family taurine catabolism dioxygenase TauD	A8926_5371	NA	NA	NA	Taurine catabolism dioxygenase TauD, TfdA family	Metabolism	Secondary metabolites biosynthesis, transport and catabolism	-	NA	Cytoplasm
A0A2N3Y3L6	273300	204944	24974.7	46981.4	73673.7	0.203006	0.0212868	0.2	down	A0A2N3Y3L6	Virulence factor Mce-like protein	A8926_5488	NA	NA	NA	Cholesterol uptake porter CUP1 of Mce4, putative	Metabolism	Secondary metabolites biosynthesis, transport and catabolism	K02067	02010::ABC transporters	Extracellular
A0A2N3Y3N1	762077	796454	570717	499798	430897	0.642234	0.0248907	0.2	down	A0A2N3Y3N1	ATP-binding cassette subfamily B protein	A8926_5525	GO:0016021::integral component of membrane	GO:0042626::ATPase activity, coupled to transmembrane movement of substances;GO:0005524::ATP binding	GO:0055085::transmembrane transport	ABC-type multidrug transport system, ATPase and permease	Cellular processes and signaling	Defense mechanisms	K06147	NA	Plasma membrane
A0A2N3Y3P3	3.48468e+06	3.31358e+06	1.81195e+06	2.25553e+06	2.48537e+06	0.6426	0.0335111	0.2	down	A0A2N3Y3P3	carbonic anhydrase	A8926_5473	NA	GO:0008270::zinc ion binding;GO:0004089::carbonate dehydratase activity	GO:0015976::carbon utilization	Reversible hydration of carbon dioxide	Metabolism	Inorganic ion transport and metabolism	K01673	00910::Nitrogen metabolism	Cytoplasm
A0A2N3Y3P8	1.05109e+06	1.05958e+06	679424	778103	644986	0.664093	0.0174807	0.2	down	A0A2N3Y3P8	Membrane dipeptidase	A8926_5497	NA	GO:0016805::dipeptidase activity	GO:0006508::proteolysis	Membrane dipeptidase (Peptidase family M19)	Metabolism	Amino acid transport and metabolism	K01273	NA	Cytoplasm
A0A2N3Y3Q6	1.62871e+06	1.76275e+06	5.47612e+06	5.36338e+06	5.25269e+06	3.16328	0.0127855	0.2	up	A0A2N3Y3Q6	Uncharacterized protein	A8926_5547	NA	NA	NA	NA	NA	NA	-	NA	Mitochondria
A0A2N3Y3R2	715607	708874	411684	429007	324301	0.545224	0.0193412	0.2	down	A0A2N3Y3R2	Phospholipid/cholesterol/gamma-HCH transport system substrate-binding protein	A8926_5493	NA	NA	NA	MlaD protein	Metabolism	Secondary metabolites biosynthesis, transport and catabolism	K02067	02010::ABC transporters	Extracellular
A0A2N3Y3R3	7.42389e+06	7.01246e+06	1.48983e+07	1.57991e+07	1.53508e+07	2.12649	0.0038605	0.2	up	A0A2N3Y3R3	D-malate dehydrogenase (decarboxylating)	A8926_5528	NA	GO:0051287::NAD binding;GO:0009027::tartrate dehydrogenase activity;GO:0046553::D-malate dehydrogenase (decarboxylating) activity;GO:0000287::magnesium ion binding;GO:0050319::tartrate decarboxylase activity	GO:0055114::oxidation-reduction process	Tartrate dehydrogenase	Metabolism	Energy production and conversion	K07246	00650::Butanoate metabolism||00630::Glyoxylate and dicarboxylate metabolism	Cytoskeleton
A0A2N3Y3R6	9.16623e+06	9.35316e+06	5.94924e+06	5.89348e+06	5.95235e+06	0.640592	0.00732431	0.2	down	A0A2N3Y3R6	Alkylation response protein AidB-like acyl-CoA dehydrogenase	A8926_5429	NA	GO:0050660::flavin adenine dinucleotide binding;GO:0004085::butyryl-CoA dehydrogenase activity;GO:0003995::acyl-CoA dehydrogenase activity	GO:0033539::fatty acid beta-oxidation using acyl-CoA dehydrogenase	Acyl-CoA dehydrogenase, middle domain	Metabolism	Lipid transport and metabolism	K00257	00281::Geraniol degradation	Mitochondria
A0A2N3Y3S0	2089.76	3700.63	101994	139961	193915	50.1832	0.00971013	0.2	up	A0A2N3Y3S0	Alpha/beta hydrolase family protein	A8926_5556	NA	GO:0004177::aminopeptidase activity	GO:0006508::proteolysis	TAP-like protein	Poorly characterized	Function unknown	-	NA	Extracellular
A0A2N3Y3S3	1.66659e+06	1.40635e+06	281435	324161	331602	0.203323	0.00667608	0.2	down	A0A2N3Y3S3	CBS domain protein	A8926_5539	NA	NA	NA	Domain in cystathionine beta-synthase and other proteins.	Poorly characterized	Function unknown	K07182;K04767	NA	Cytoplasm
A0A2N3Y3T3	4.97135e+06	4.79699e+06	2.53673e+06	2.4842e+06	2.4436e+06	0.509437	0.00194751	0.2	down	A0A2N3Y3T3	Gamma-glutamyl-hercynylcysteine sulfoxide hydrolase	egtC	NA	GO:0016787::hydrolase activity	GO:0006520::cellular amino acid metabolic process	Catalyzes the hydrolysis of the gamma-glutamyl amide bond of hercynyl-gamma-L-glutamyl-L-cysteine sulfoxide to produce hercynylcysteine sulfoxide, a step in the biosynthesis pathway of ergothioneine	Poorly characterized	Function unknown	K07008	00340::Histidine metabolism	Cytoplasm
A0A2N3Y3T7	1.51508e+08	1.48341e+08	2.73806e+08	2.76484e+08	2.84042e+08	1.85501	7.01893e-05	0.2	up	A0A2N3Y3T7	FHA domain-containing protein	A8926_5574	NA	NA	NA	(FHA) domain	Cellular processes and signaling	Signal transduction mechanisms	K01768;K11894;K03466	00230::Purine metabolism||02025::Biofilm formation - Pseudomonas aeruginosa	Cytoplasm
A0A2N3Y3U8	2.5567e+06	2.50445e+06	821511	939376	950368	0.357133	0.00136468	0.2	down	A0A2N3Y3U8	Malonyl-CoA/methylmalonyl-CoA synthetase	A8926_5585	NA	GO:0016874::ligase activity	GO:0008152::metabolic process	Acyl-CoA synthetase (AMP-forming) AMP-acid ligase II	Metabolism	Lipid transport and metabolism	K18662	00280::Valine, leucine and isoleucine degradation	Cytoplasm
A0A2N3Y3V5	5.70048e+08	5.96252e+08	6.31163e+07	6.76659e+07	6.10899e+07	0.109676	1.1103e-05	0.2	down	A0A2N3Y3V5	Beta/gamma crystallin	A8926_5548	NA	NA	NA	NA	NA	NA	-	NA	Extracellular
A0A2N3Y3V6	9.84801e+06	9.92148e+06	5.89891e+06	5.37377e+06	5.96279e+06	0.581215	0.00333525	0.2	down	A0A2N3Y3V6	Cobalt/nickel transport protein	A8926_5568	GO:0016020::membrane	NA	NA	PDGLE domain	Metabolism	Inorganic ion transport and metabolism	K02009	02010::ABC transporters	Extracellular
A0A2N3Y3V9	697175	668651	454063	416011	342290	0.591761	0.0190557	0.2	down	A0A2N3Y3V9	DNA-binding MarR family transcriptional regulator	A8926_5565	NA	GO:0003700::transcription factor activity, sequence-specific DNA binding;GO:0003677::DNA binding	GO:0006355::regulation of transcription, DNA-templated	helix_turn_helix multiple antibiotic resistance protein	Information storage and processing	Transcription	K06075	NA	Mitochondria
A0A2N3Y3W4	2.01695e+06	2.04209e+06	1.02677e+06	828621	1.24268e+06	0.508836	0.0273709	0.2	down	A0A2N3Y3W4	Long-chain acyl-CoA synthetase	A8926_5484	NA	GO:0003824::catalytic activity	NA	AMP-forming long-chain acyl-CoA synthetase	Metabolism	Lipid transport and metabolism	K01897	01100::Metabolic pathways||01212::Fatty acid metabolism||02024::Quorum sensing||00071::Fatty acid degradation||00061::Fatty acid biosynthesis	Cytoplasm
A0A2N3Y3W7	1.00374e+07	1.08847e+07	1.57036e+07	1.71503e+07	1.68128e+07	1.58259	0.0133809	0.2	up	A0A2N3Y3W7	Propionyl-CoA synthetase	A8926_5578	NA	GO:0050218::propionate-CoA ligase activity;GO:0003987::acetate-CoA ligase activity	GO:0008152::metabolic process	Acyl-CoA synthetase AMP-acid ligase	Metabolism	Lipid transport and metabolism	K01908	01100::Metabolic pathways||00640::Propanoate metabolism	Cytoplasm
A0A2N3Y3W9	2.26315e+06	2.09989e+06	5.20433e+06	5.36338e+06	5.10649e+06	2.395	0.0126396	0.2	up	A0A2N3Y3W9	Glycine cleavage system H protein	gcvH	GO:0005960::glycine cleavage complex	NA	GO:0019464::glycine decarboxylation via glycine cleavage system	The glycine cleavage system catalyzes the degradation of glycine. The H protein shuttles the methylamine group of glycine from the P protein to the T protein	Metabolism	Amino acid transport and metabolism	K02437	01100::Metabolic pathways||01110::Biosynthesis of secondary metabolites||01130::Biosynthesis of antibiotics||00260::Glycine, serine and threonine metabolism||00630::Glyoxylate and dicarboxylate metabolism	Cytoplasm
A0A2N3Y3X1	4.00549e+06	3.60256e+06	2.06361e+06	2.34908e+06	2.71511e+06	0.624584	0.0155925	0.2	down	A0A2N3Y3X1	Glycine dehydrogenase (decarboxylating)	gcvP	NA	GO:0004375::glycine dehydrogenase (decarboxylating) activity	GO:0055114::oxidation-reduction process;GO:0019464::glycine decarboxylation via glycine cleavage system	The glycine cleavage system catalyzes the degradation of glycine. The P protein binds the alpha-amino group of glycine through its pyridoxal phosphate cofactor	Metabolism	Amino acid transport and metabolism	K00281	01100::Metabolic pathways||01110::Biosynthesis of secondary metabolites||01130::Biosynthesis of antibiotics||01200::Carbon metabolism||00260::Glycine, serine and threonine metabolism||00630::Glyoxylate and dicarboxylate metabolism	Cytoplasm
[truncated: 356 more rows]

## Sheet: D184-vs-S. spinosa all protein
	D184-vs-S. spinosa all protein
[truncated: 3,437 more rows]

[truncated: 4 more sheets: D184-vs-S. spinosa-proteases, D184-dap-vs-D184-all-protein, D184-dap-vs-D184-DEPs-protein, D184-pepP-clpP-htpX-protein]
